# Supplementary material for: Characterization of the Kidney Transcriptome of the Long-Haired Mouse Abrothrix hirta (Rodentia, Sigmodontinae) and Comparison with That of the Olive Mouse A. olivacea
Source: PLoS One. 2015 Apr 10;10(4):e0121148. doi: 10.1371/journal.pone.0121148 (PMC4393222; doi:10.1371/journal.pone.0121148)
Supplement: S1 File — Table B, List of the 14,410 reconstructed genes in the renal transcriptomes of Abrothrix hirta. Table C, Functional annotation of the 14,410 reconstructed genes of the renal transcriptome of Abrothrix hirta. Table D, List of 1,053 genes that were recovered in the gene annotation of individual assemblies but not in the joint assembly in the kidney of A. hirta. Table E, Functional annotation of the 1,053 genes that were recovered in the gene annotation of individual assemblies but not in the joint assembly in the kidney of A. hirta. Tables F to U, Expression level of genes annotated in individual assemblies of 16 renal transcriptomes of Abrothrix hirta (details in Table A). Table V, List of top 5% most-expressed genes found in renal transcriptome of Abrothrix hirta and A. olivacea. Table W, Top 5% most-expressed genes identified in the renal transcriptome of Abrothrix hirta but not in the top 5% list of A. olivacea. Table X, GO terms significantly overrepresented in the list of common top 5% most-expressed genes in the renal transcriptomes of Abrothrix hirta and A. olivacea. Table Y, GO terms significantly overrepresented in the list of the 43 top 5% most-expressed genes identified in the renal transcriptome of Abrothrix hirta but not in the top 5% list of A. olivacea. Table Z, GO terms significantly overrepresented in the list of the 143 top 5% most-expressed genes identified in renal the transcriptome of A. olivacea but not in top 5% list of A. hirta. Table AA, Comparison of the top 5% most-expressed genes identified in the renal transcriptome of Abrothrix hirta with the expression ranking of A. olivacea. For each of the 43 top 5% genes identified only in A. hirta, the location in the expression ranking of A. olivacea was recorded. Genes identified with an * were not found in the renal transcriptome of A. olivacea. Proportion in each column represents the fraction of the total gene set that is included at that specific rank in a given transcriptome (column to the le [file pone.0121148.s004.xls]

## Sheet: Table S1
Specimen	Sex	Collection locality	Modal insert length
GD1514	Female	Chile, Los Ríos, Valdivia, San José de la Mariquina, Fundo San Martín; S 39°38.954', W 73°11.553'	340
GD1434	Male	Chile, Los Ríos, Valdivia, San José de la Mariquina, Fundo San Martín; S 39°38.954', W 73°11.553'	152
GD1529	Female	Chile, Los Ríos, Valdivia, Chabelita; S 38° 46.618’, W 73°18.287’	155
PPA251	Male	Argentina, Chubut, Telsen, Gan Gan, Establecimiento La Maroma; S 42°41'39.67'', W 68°14'2.08''	349
PPA252	Female	Argentina, Chubut, Telsen, Gan Gan, Establecimiento La Maroma; S 42°41'39.67'', W 68°14'2.08''	380
PPA305	Female	Argentina, Chubut, Telsen, Gan Gan, Establecimiento La Maroma; S 42°41'39.67'', W 68°14'2.08''	159
PPA326	Male	Argentina, Chubut, Telsen, Gan Gan, Establecimiento La Maroma; S 42°41'39.67'', W 68°14'2.08''	385
GD1452	Female	Chile, Aysén, Sector Barrancoso, Ruta 7 (Carretera Austral), 40 Km sur de Cochrane; S 47°29.803', W 72°48.517'	330
GD1454	Male	Chile, Aysén, Sector Barrancoso, Ruta 7 (Carretera Austral), 40 Km sur de Cochrane; S 47°29.803', W 72°48.517'	345
GD1455	Female	Chile, Aysén, Sector Barrancoso, Ruta 7 (Carretera Austral), 40 Km sur de Cochrane; S 47°29.803', W 72°48.517'	340
GD1493	Male	Chile, Aysén, Sector Barrancoso, Ruta 7 (Carretera Austral), 40 Km sur de Cochrane; S 47°29.803', W 72°48.517'	322
GD1494	Male	Chile, Aysén, Sector Barrancoso, Ruta 7 (Carretera Austral), 40 Km sur de Cochrane; S 47°29.803', W 72°48.517'	353
PPA357	Female	Argentina, Santa Cruz, Río Chico, Cajón del Río Oro; S 47°25.265', W 71°57.494'	328
PPA440	Female	Argentina, Santa Cruz, Río Chico, Cajón del Río Oro; S 47°25.265', W 71°57.494'	330
PPA527	Male	Argentina, Santa Cruz, Río Chico, Cajón del Río Oro; S 47°25.265', W 71°57.494'	313
PPA528	Male	Argentina, Santa Cruz, Río Chico, Cajón del Río Oro; S 47°25.265', W 71°57.494'	310

## Sheet: Table S2
Ensembl gene ID	rounded expected count
ENSMUSG00000000001	2917
ENSMUSG00000000049	66195
ENSMUSG00000000056	268
ENSMUSG00000000058	38
ENSMUSG00000000078	3151
ENSMUSG00000000085	51
ENSMUSG00000000088	4352
ENSMUSG00000000093	79
ENSMUSG00000000120	306
ENSMUSG00000000125	8
ENSMUSG00000000127	26
ENSMUSG00000000131	719
ENSMUSG00000000142	60
ENSMUSG00000000149	1866
ENSMUSG00000000154	2635
ENSMUSG00000000159	888
ENSMUSG00000000167	31
ENSMUSG00000000168	347
ENSMUSG00000000171	2177
ENSMUSG00000000184	14
ENSMUSG00000000194	797
ENSMUSG00000000204	10
ENSMUSG00000000214	2
ENSMUSG00000000216	2
ENSMUSG00000000247	15
ENSMUSG00000000253	19
ENSMUSG00000000275	752
ENSMUSG00000000276	10
ENSMUSG00000000278	1070
ENSMUSG00000000282	312
ENSMUSG00000000290	405
ENSMUSG00000000295	50
ENSMUSG00000000296	15
ENSMUSG00000000301	6494
ENSMUSG00000000303	3151
ENSMUSG00000000308	3
ENSMUSG00000000317	8
ENSMUSG00000000318	278
ENSMUSG00000000325	7447
ENSMUSG00000000339	204
ENSMUSG00000000340	1610
ENSMUSG00000000346	2177
ENSMUSG00000000359	23
ENSMUSG00000000374	564
ENSMUSG00000000378	656
ENSMUSG00000000384	1356
ENSMUSG00000000385	119
ENSMUSG00000000386	11
ENSMUSG00000000399	1897
ENSMUSG00000000409	149
ENSMUSG00000000411	11
ENSMUSG00000000420	1039
ENSMUSG00000000440	7
ENSMUSG00000000441	5170
ENSMUSG00000000486	59
ENSMUSG00000000530	66
ENSMUSG00000000531	5
ENSMUSG00000000532	25
ENSMUSG00000000538	361
ENSMUSG00000000552	3
ENSMUSG00000000555	579
ENSMUSG00000000561	925
ENSMUSG00000000563	6333
ENSMUSG00000000567	11
ENSMUSG00000000568	1005
ENSMUSG00000000581	211
ENSMUSG00000000594	1665
ENSMUSG00000000600	416
ENSMUSG00000000605	743
ENSMUSG00000000628	24
ENSMUSG00000000631	669
ENSMUSG00000000673	6045
ENSMUSG00000000682	10
ENSMUSG00000000686	1260
ENSMUSG00000000708	854
ENSMUSG00000000711	1148
ENSMUSG00000000732	1009
ENSMUSG00000000738	496
ENSMUSG00000000739	2
ENSMUSG00000000740	6847
ENSMUSG00000000743	1367
ENSMUSG00000000751	359
ENSMUSG00000000753	10618
ENSMUSG00000000759	215
ENSMUSG00000000776	463
ENSMUSG00000000782	6
ENSMUSG00000000791	226
ENSMUSG00000000804	311
ENSMUSG00000000805	25
ENSMUSG00000000811	140
ENSMUSG00000000817	3
ENSMUSG00000000823	248
ENSMUSG00000000826	1209
ENSMUSG00000000827	689
ENSMUSG00000000876	1353
ENSMUSG00000000884	84
ENSMUSG00000000901	33
ENSMUSG00000000902	447
ENSMUSG00000000903	3
ENSMUSG00000000915	349
ENSMUSG00000000916	294
ENSMUSG00000000934	455
ENSMUSG00000000948	50
ENSMUSG00000000957	286
ENSMUSG00000000958	250
ENSMUSG00000000959	824
ENSMUSG00000000976	160
ENSMUSG00000001016	1006
ENSMUSG00000001017	348
ENSMUSG00000001018	279
ENSMUSG00000001025	283
ENSMUSG00000001029	173
ENSMUSG00000001034	65
ENSMUSG00000001036	21
ENSMUSG00000001039	134
ENSMUSG00000001052	390
ENSMUSG00000001053	6
ENSMUSG00000001054	337
ENSMUSG00000001056	877
ENSMUSG00000001062	311
ENSMUSG00000001065	33
ENSMUSG00000001082	75
ENSMUSG00000001089	31
ENSMUSG00000001095	40
ENSMUSG00000001098	211
ENSMUSG00000001100	1767
ENSMUSG00000001105	492
ENSMUSG00000001119	34
ENSMUSG00000001120	43
ENSMUSG00000001123	97
ENSMUSG00000001138	748
ENSMUSG00000001143	277
ENSMUSG00000001150	401
ENSMUSG00000001151	484
ENSMUSG00000001155	3382
ENSMUSG00000001156	192
ENSMUSG00000001157	261
ENSMUSG00000001158	248
ENSMUSG00000001175	1926
ENSMUSG00000001211	2711
ENSMUSG00000001227	351
ENSMUSG00000001229	673
ENSMUSG00000001240	588
ENSMUSG00000001247	3961
ENSMUSG00000001248	839
ENSMUSG00000001249	8739
ENSMUSG00000001270	182
ENSMUSG00000001280	246
ENSMUSG00000001281	16
ENSMUSG00000001285	498
ENSMUSG00000001288	89
ENSMUSG00000001289	739
ENSMUSG00000001300	257
ENSMUSG00000001305	378
ENSMUSG00000001313	150
ENSMUSG00000001323	485
ENSMUSG00000001348	969
ENSMUSG00000001366	1144
ENSMUSG00000001376	349
ENSMUSG00000001379	1890
ENSMUSG00000001380	464
ENSMUSG00000001383	721
ENSMUSG00000001415	681
ENSMUSG00000001416	2157
ENSMUSG00000001417	663
ENSMUSG00000001418	719
ENSMUSG00000001419	876
ENSMUSG00000001420	643
ENSMUSG00000001424	2594
ENSMUSG00000001435	18639
ENSMUSG00000001436	662
ENSMUSG00000001440	2523
ENSMUSG00000001441	451
ENSMUSG00000001444	4
ENSMUSG00000001445	621
ENSMUSG00000001467	7630
ENSMUSG00000001472	2991
ENSMUSG00000001473	1517
ENSMUSG00000001482	271
ENSMUSG00000001507	197
ENSMUSG00000001518	116
ENSMUSG00000001521	10
ENSMUSG00000001524	250
ENSMUSG00000001525	550
ENSMUSG00000001542	6251
ENSMUSG00000001552	1126
ENSMUSG00000001555	3
ENSMUSG00000001569	344
ENSMUSG00000001576	360
ENSMUSG00000001583	607
ENSMUSG00000001588	30
ENSMUSG00000001604	148
ENSMUSG00000001622	9
ENSMUSG00000001627	17747
ENSMUSG00000001630	20
ENSMUSG00000001632	191
ENSMUSG00000001642	250
ENSMUSG00000001663	638
ENSMUSG00000001665	120
ENSMUSG00000001666	1174
ENSMUSG00000001670	155188
ENSMUSG00000001672	7
ENSMUSG00000001674	670
ENSMUSG00000001687	501
ENSMUSG00000001700	376
ENSMUSG00000001707	400
ENSMUSG00000001729	2142
ENSMUSG00000001739	2
ENSMUSG00000001741	62
ENSMUSG00000001750	348
ENSMUSG00000001751	471
ENSMUSG00000001755	1180
ENSMUSG00000001761	24
ENSMUSG00000001763	106
ENSMUSG00000001767	447
ENSMUSG00000001768	616
ENSMUSG00000001773	14
ENSMUSG00000001774	687
ENSMUSG00000001783	1692
ENSMUSG00000001785	625
ENSMUSG00000001786	1464
ENSMUSG00000001794	1105
ENSMUSG00000001802	93
ENSMUSG00000001827	21
ENSMUSG00000001829	599
ENSMUSG00000001833	1070
ENSMUSG00000001844	108
ENSMUSG00000001847	8
ENSMUSG00000001855	480
ENSMUSG00000001870	74
ENSMUSG00000001891	1433
ENSMUSG00000001909	739
ENSMUSG00000001910	406
ENSMUSG00000001911	291
ENSMUSG00000001930	43
ENSMUSG00000001942	756
ENSMUSG00000001943	3
ENSMUSG00000001946	196
ENSMUSG00000001983	461
ENSMUSG00000001995	111
ENSMUSG00000001998	164
ENSMUSG00000001999	606
ENSMUSG00000002017	654
ENSMUSG00000002020	27
ENSMUSG00000002028	45
ENSMUSG00000002031	221
ENSMUSG00000002033	39
ENSMUSG00000002043	571
ENSMUSG00000002052	764
ENSMUSG00000002058	37
ENSMUSG00000002059	53
ENSMUSG00000002064	805
ENSMUSG00000002068	83
ENSMUSG00000002076	11
ENSMUSG00000002083	112
ENSMUSG00000002102	3264
ENSMUSG00000002105	193
ENSMUSG00000002107	17
ENSMUSG00000002108	2305
ENSMUSG00000002109	582
ENSMUSG00000002111	259
ENSMUSG00000002129	877
ENSMUSG00000002147	252
ENSMUSG00000002190	20
ENSMUSG00000002204	42
ENSMUSG00000002205	532
ENSMUSG00000002210	203
ENSMUSG00000002221	162
ENSMUSG00000002222	1247
ENSMUSG00000002227	38
ENSMUSG00000002228	4
ENSMUSG00000002233	815
ENSMUSG00000002249	92
ENSMUSG00000002250	57
ENSMUSG00000002257	130
ENSMUSG00000002265	528
ENSMUSG00000002266	2
ENSMUSG00000002274	285
ENSMUSG00000002279	563
ENSMUSG00000002280	371
ENSMUSG00000002289	7
ENSMUSG00000002297	39
ENSMUSG00000002307	942
ENSMUSG00000002308	248
ENSMUSG00000002319	604
ENSMUSG00000002320	931
ENSMUSG00000002324	3
ENSMUSG00000002325	697
ENSMUSG00000002326	404
ENSMUSG00000002329	84
ENSMUSG00000002332	874
ENSMUSG00000002342	137
ENSMUSG00000002343	103
ENSMUSG00000002346	468
ENSMUSG00000002365	3884
ENSMUSG00000002372	811
ENSMUSG00000002379	1977
ENSMUSG00000002393	1793
ENSMUSG00000002395	617
ENSMUSG00000002396	777
ENSMUSG00000002409	897
ENSMUSG00000002413	175
ENSMUSG00000002416	1201
ENSMUSG00000002455	897
ENSMUSG00000002458	9
ENSMUSG00000002459	84
ENSMUSG00000002475	338
ENSMUSG00000002477	192
ENSMUSG00000002486	28
ENSMUSG00000002496	388
ENSMUSG00000002500	3
ENSMUSG00000002504	2999
ENSMUSG00000002524	1842
ENSMUSG00000002546	622
ENSMUSG00000002550	1070
ENSMUSG00000002565	3
ENSMUSG00000002580	418
ENSMUSG00000002588	21850
ENSMUSG00000002602	298
ENSMUSG00000002603	290
ENSMUSG00000002608	365
ENSMUSG00000002617	327
ENSMUSG00000002625	1612
ENSMUSG00000002635	88
ENSMUSG00000002658	780
ENSMUSG00000002660	1302
ENSMUSG00000002661	379
ENSMUSG00000002668	56
ENSMUSG00000002679	173
ENSMUSG00000002699	74
ENSMUSG00000002718	749
ENSMUSG00000002728	742
ENSMUSG00000002731	176
ENSMUSG00000002732	59
ENSMUSG00000002733	513
ENSMUSG00000002741	1092
ENSMUSG00000002748	604
ENSMUSG00000002763	999
ENSMUSG00000002767	906
ENSMUSG00000002769	13182
ENSMUSG00000002778	1046
ENSMUSG00000002781	2
ENSMUSG00000002797	71
ENSMUSG00000002799	2
ENSMUSG00000002803	489
ENSMUSG00000002804	211
ENSMUSG00000002812	1407
ENSMUSG00000002814	257
ENSMUSG00000002820	1301
ENSMUSG00000002825	313
ENSMUSG00000002831	11
ENSMUSG00000002833	481
ENSMUSG00000002835	7
ENSMUSG00000002844	336
ENSMUSG00000002845	153
ENSMUSG00000002846	786
ENSMUSG00000002847	180
ENSMUSG00000002870	13
ENSMUSG00000002871	650
ENSMUSG00000002881	395
ENSMUSG00000002885	309
ENSMUSG00000002897	1710
ENSMUSG00000002900	69
ENSMUSG00000002908	45
ENSMUSG00000002910	288
ENSMUSG00000002944	1584
ENSMUSG00000002948	306
ENSMUSG00000002949	1085
ENSMUSG00000002957	1319
ENSMUSG00000002963	622
ENSMUSG00000002968	1248
ENSMUSG00000002980	614
ENSMUSG00000002981	2601
ENSMUSG00000002983	119
ENSMUSG00000002984	1965
ENSMUSG00000002985	324842
ENSMUSG00000002992	4101
ENSMUSG00000003031	211
ENSMUSG00000003032	298
ENSMUSG00000003033	405
ENSMUSG00000003037	971
ENSMUSG00000003039	832
ENSMUSG00000003051	41
ENSMUSG00000003053	111888
ENSMUSG00000003062	379
ENSMUSG00000003068	1459
ENSMUSG00000003072	3238
ENSMUSG00000003099	988
ENSMUSG00000003119	207
ENSMUSG00000003123	18
ENSMUSG00000003131	316
ENSMUSG00000003134	359
ENSMUSG00000003135	558
ENSMUSG00000003154	86
ENSMUSG00000003161	209
ENSMUSG00000003178	90
ENSMUSG00000003184	384
ENSMUSG00000003190	98
ENSMUSG00000003198	106
ENSMUSG00000003199	269
ENSMUSG00000003200	325
ENSMUSG00000003208	171
ENSMUSG00000003226	3068
ENSMUSG00000003228	128
ENSMUSG00000003233	290
ENSMUSG00000003234	1477
ENSMUSG00000003235	1172
ENSMUSG00000003269	378
ENSMUSG00000003273	21
ENSMUSG00000003283	76
ENSMUSG00000003299	427
ENSMUSG00000003308	636
ENSMUSG00000003309	323
ENSMUSG00000003316	790
ENSMUSG00000003344	425
ENSMUSG00000003345	1094
ENSMUSG00000003346	1219
ENSMUSG00000003348	176
ENSMUSG00000003355	446
ENSMUSG00000003360	1100
ENSMUSG00000003363	1766
ENSMUSG00000003379	36
ENSMUSG00000003380	2817
ENSMUSG00000003382	103
ENSMUSG00000003402	3429
ENSMUSG00000003420	5714
ENSMUSG00000003421	393
ENSMUSG00000003423	399
ENSMUSG00000003429	4275
ENSMUSG00000003435	1010
ENSMUSG00000003437	942
ENSMUSG00000003438	1017
ENSMUSG00000003444	315
ENSMUSG00000003458	1159
ENSMUSG00000003464	1308
ENSMUSG00000003477	11269
ENSMUSG00000003484	32
ENSMUSG00000003500	111
ENSMUSG00000003518	439
ENSMUSG00000003526	8977
ENSMUSG00000003527	115
ENSMUSG00000003528	1158
ENSMUSG00000003531	632
ENSMUSG00000003534	159
ENSMUSG00000003541	316
ENSMUSG00000003545	1
ENSMUSG00000003546	1966
ENSMUSG00000003549	63
ENSMUSG00000003559	1447
ENSMUSG00000003575	29
ENSMUSG00000003581	449
ENSMUSG00000003585	3763
ENSMUSG00000003604	559
ENSMUSG00000003617	49356
ENSMUSG00000003623	148
ENSMUSG00000003644	151
ENSMUSG00000003660	1451
ENSMUSG00000003662	555
ENSMUSG00000003680	128
ENSMUSG00000003721	3521
ENSMUSG00000003731	1175
ENSMUSG00000003746	2979
ENSMUSG00000003752	179
ENSMUSG00000003762	376
ENSMUSG00000003778	152
ENSMUSG00000003808	1320
ENSMUSG00000003809	5047
ENSMUSG00000003810	319
ENSMUSG00000003812	468
ENSMUSG00000003813	1021
ENSMUSG00000003814	15141
ENSMUSG00000003847	18
ENSMUSG00000003848	807
ENSMUSG00000003849	353
ENSMUSG00000003863	8
ENSMUSG00000003868	596
ENSMUSG00000003873	357
ENSMUSG00000003882	15
ENSMUSG00000003923	838
ENSMUSG00000003929	3
ENSMUSG00000003948	11
ENSMUSG00000003949	133
ENSMUSG00000003955	1817
ENSMUSG00000003970	6689
ENSMUSG00000003992	73
ENSMUSG00000004018	380
ENSMUSG00000004032	1383
ENSMUSG00000004035	844
ENSMUSG00000004040	4506
ENSMUSG00000004044	39
ENSMUSG00000004054	850
ENSMUSG00000004056	2564
ENSMUSG00000004069	4980
ENSMUSG00000004070	5538
ENSMUSG00000004071	550
ENSMUSG00000004085	184
ENSMUSG00000004096	990
ENSMUSG00000004099	146
ENSMUSG00000004100	618
ENSMUSG00000004105	284
ENSMUSG00000004127	3
ENSMUSG00000004187	23
ENSMUSG00000004207	15865
ENSMUSG00000004233	349
ENSMUSG00000004263	405
ENSMUSG00000004264	4622
ENSMUSG00000004266	223
ENSMUSG00000004267	7
ENSMUSG00000004270	1251
ENSMUSG00000004285	490
ENSMUSG00000004296	79
ENSMUSG00000004319	514
ENSMUSG00000004356	355
ENSMUSG00000004359	3
ENSMUSG00000004364	1319
ENSMUSG00000004383	44
ENSMUSG00000004393	982
ENSMUSG00000004394	897
ENSMUSG00000004446	315
ENSMUSG00000004451	663
ENSMUSG00000004455	1415
ENSMUSG00000004460	1362
ENSMUSG00000004462	169
ENSMUSG00000004500	8
ENSMUSG00000004508	430
ENSMUSG00000004530	95
ENSMUSG00000004535	2533
ENSMUSG00000004552	31
ENSMUSG00000004558	10822
ENSMUSG00000004561	167
ENSMUSG00000004562	77
ENSMUSG00000004565	531
ENSMUSG00000004567	1841
ENSMUSG00000004568	311
ENSMUSG00000004591	554
ENSMUSG00000004610	2571
ENSMUSG00000004612	57
ENSMUSG00000004626	1072
ENSMUSG00000004631	92
ENSMUSG00000004633	129
ENSMUSG00000004637	9
ENSMUSG00000004642	233
ENSMUSG00000004655	93
ENSMUSG00000004661	2
ENSMUSG00000004665	112
ENSMUSG00000004667	242
ENSMUSG00000004677	356
ENSMUSG00000004730	383
ENSMUSG00000004748	325
ENSMUSG00000004771	1419
ENSMUSG00000004788	737
ENSMUSG00000004789	3113
ENSMUSG00000004798	657
ENSMUSG00000004814	65
ENSMUSG00000004815	92
ENSMUSG00000004837	166
ENSMUSG00000004843	734
ENSMUSG00000004846	1594
ENSMUSG00000004849	619
ENSMUSG00000004864	4
ENSMUSG00000004865	557
ENSMUSG00000004880	340
ENSMUSG00000004885	4
ENSMUSG00000004895	524
ENSMUSG00000004896	222
ENSMUSG00000004897	2132
ENSMUSG00000004929	103
ENSMUSG00000004931	593
ENSMUSG00000004933	19
ENSMUSG00000004934	2792
ENSMUSG00000004936	729
ENSMUSG00000004937	1797
ENSMUSG00000004945	353
ENSMUSG00000004947	184
ENSMUSG00000004951	13
ENSMUSG00000004952	17
ENSMUSG00000004980	3644
ENSMUSG00000004988	4
ENSMUSG00000004994	57
ENSMUSG00000004996	613
ENSMUSG00000005034	640
ENSMUSG00000005043	549
ENSMUSG00000005054	499
ENSMUSG00000005057	8
ENSMUSG00000005069	3046
ENSMUSG00000005078	511
ENSMUSG00000005087	43
ENSMUSG00000005089	7555
ENSMUSG00000005102	152
ENSMUSG00000005103	1501
ENSMUSG00000005107	1290
ENSMUSG00000005125	1478
ENSMUSG00000005142	1397
ENSMUSG00000005148	19
ENSMUSG00000005161	3730
ENSMUSG00000005198	997
ENSMUSG00000005202	162
ENSMUSG00000005204	1070
ENSMUSG00000005220	788
ENSMUSG00000005225	316
ENSMUSG00000005251	1171
ENSMUSG00000005262	1037
ENSMUSG00000005267	53
ENSMUSG00000005268	1230
ENSMUSG00000005299	2728
ENSMUSG00000005312	4629
ENSMUSG00000005320	996
ENSMUSG00000005354	1790
ENSMUSG00000005360	7
ENSMUSG00000005362	1017
ENSMUSG00000005364	719
ENSMUSG00000005370	188
ENSMUSG00000005371	210
ENSMUSG00000005373	491
ENSMUSG00000005374	182
ENSMUSG00000005378	392
ENSMUSG00000005397	52
ENSMUSG00000005410	25
ENSMUSG00000005413	5138
ENSMUSG00000005417	1056
ENSMUSG00000005442	472
ENSMUSG00000005447	91
ENSMUSG00000005465	87
ENSMUSG00000005469	218
ENSMUSG00000005481	308
ENSMUSG00000005483	580
ENSMUSG00000005501	254
ENSMUSG00000005505	211
ENSMUSG00000005506	875
ENSMUSG00000005510	1728
ENSMUSG00000005514	92203
ENSMUSG00000005533	388
ENSMUSG00000005534	832
ENSMUSG00000005547	265954
ENSMUSG00000005566	2006
ENSMUSG00000005575	1333
ENSMUSG00000005580	945
ENSMUSG00000005609	750
ENSMUSG00000005610	10430
ENSMUSG00000005611	2
ENSMUSG00000005615	1346
ENSMUSG00000005621	547
ENSMUSG00000005625	1947
ENSMUSG00000005656	582
ENSMUSG00000005667	12
ENSMUSG00000005672	2
ENSMUSG00000005674	364
ENSMUSG00000005677	582
ENSMUSG00000005681	103411
ENSMUSG00000005682	261
ENSMUSG00000005683	1232
ENSMUSG00000005686	15
ENSMUSG00000005687	513
ENSMUSG00000005698	404
ENSMUSG00000005699	5
ENSMUSG00000005716	7
ENSMUSG00000005718	27
ENSMUSG00000005732	726
ENSMUSG00000005763	20
ENSMUSG00000005774	89
ENSMUSG00000005779	1551
ENSMUSG00000005800	9
ENSMUSG00000005802	407
ENSMUSG00000005803	1656
ENSMUSG00000005804	58
ENSMUSG00000005813	766
ENSMUSG00000005823	520
ENSMUSG00000005824	4
ENSMUSG00000005836	355
ENSMUSG00000005846	1266
ENSMUSG00000005871	390
ENSMUSG00000005873	711
ENSMUSG00000005881	1601
ENSMUSG00000005882	364
ENSMUSG00000005886	859
ENSMUSG00000005893	63
ENSMUSG00000005897	262
ENSMUSG00000005899	316
ENSMUSG00000005907	406
ENSMUSG00000005936	219
ENSMUSG00000005947	17
ENSMUSG00000005949	142
ENSMUSG00000005951	580
ENSMUSG00000005968	289
ENSMUSG00000005973	392
ENSMUSG00000005980	89
ENSMUSG00000005981	2759
ENSMUSG00000005982	960
ENSMUSG00000005983	16
ENSMUSG00000006005	2349
ENSMUSG00000006010	632
ENSMUSG00000006014	134
ENSMUSG00000006019	25
ENSMUSG00000006021	158
ENSMUSG00000006024	1860
ENSMUSG00000006050	280
ENSMUSG00000006056	1207
ENSMUSG00000006057	4056
ENSMUSG00000006058	640
ENSMUSG00000006095	1229
ENSMUSG00000006127	300
ENSMUSG00000006134	279
ENSMUSG00000006169	1933
ENSMUSG00000006191	88
ENSMUSG00000006204	2
ENSMUSG00000006205	36
ENSMUSG00000006215	297
ENSMUSG00000006235	104
ENSMUSG00000006241	3
ENSMUSG00000006262	163
ENSMUSG00000006269	5
ENSMUSG00000006273	2764
ENSMUSG00000006276	262
ENSMUSG00000006281	100
ENSMUSG00000006288	53
ENSMUSG00000006289	163
ENSMUSG00000006299	2885
ENSMUSG00000006301	1345
ENSMUSG00000006304	2352
ENSMUSG00000006307	407
ENSMUSG00000006310	2
ENSMUSG00000006311	3
ENSMUSG00000006313	11
ENSMUSG00000006315	731
ENSMUSG00000006333	4623
ENSMUSG00000006335	221
ENSMUSG00000006342	58
ENSMUSG00000006344	79
ENSMUSG00000006345	2506
ENSMUSG00000006356	1481
ENSMUSG00000006360	335
ENSMUSG00000006369	3
ENSMUSG00000006378	245
ENSMUSG00000006386	300
ENSMUSG00000006390	418
ENSMUSG00000006392	497
ENSMUSG00000006395	415
ENSMUSG00000006398	12
ENSMUSG00000006403	6
ENSMUSG00000006412	267
ENSMUSG00000006418	681
ENSMUSG00000006442	2548
ENSMUSG00000006445	132
ENSMUSG00000006456	221
ENSMUSG00000006463	177
ENSMUSG00000006464	10
ENSMUSG00000006471	158
ENSMUSG00000006476	203
ENSMUSG00000006494	410
ENSMUSG00000006498	2918
ENSMUSG00000006517	1161
ENSMUSG00000006519	340
ENSMUSG00000006522	126504
ENSMUSG00000006526	71
ENSMUSG00000006527	82
ENSMUSG00000006529	25031
ENSMUSG00000006567	131
ENSMUSG00000006574	0
ENSMUSG00000006575	0
ENSMUSG00000006585	2
ENSMUSG00000006587	20
ENSMUSG00000006589	1363
ENSMUSG00000006599	1163
ENSMUSG00000006611	472
ENSMUSG00000006641	715
ENSMUSG00000006642	19
ENSMUSG00000006673	483
ENSMUSG00000006676	1225
ENSMUSG00000006699	3712
ENSMUSG00000006705	121
ENSMUSG00000006715	132
ENSMUSG00000006717	127
ENSMUSG00000006724	10
ENSMUSG00000006728	320
ENSMUSG00000006731	49
ENSMUSG00000006732	144
ENSMUSG00000006736	2708
ENSMUSG00000006740	782
ENSMUSG00000006763	173
ENSMUSG00000006777	3424
ENSMUSG00000006782	47
ENSMUSG00000006800	647
ENSMUSG00000006818	2540
ENSMUSG00000006850	367
ENSMUSG00000006906	206
ENSMUSG00000006920	499
ENSMUSG00000006932	1905
ENSMUSG00000006941	945
ENSMUSG00000006958	149
ENSMUSG00000006998	2364
ENSMUSG00000007029	2536
ENSMUSG00000007033	56
ENSMUSG00000007034	6
ENSMUSG00000007036	1055
ENSMUSG00000007038	654
ENSMUSG00000007039	8
ENSMUSG00000007041	274
ENSMUSG00000007050	301
ENSMUSG00000007080	10
ENSMUSG00000007216	207
ENSMUSG00000007379	92
ENSMUSG00000007411	1027
ENSMUSG00000007415	281
ENSMUSG00000007440	2
ENSMUSG00000007458	2071
ENSMUSG00000007476	1477
ENSMUSG00000007564	4852
ENSMUSG00000007570	20
ENSMUSG00000007589	125
ENSMUSG00000007603	251
ENSMUSG00000007610	306
ENSMUSG00000007613	7
ENSMUSG00000007617	6
ENSMUSG00000007655	10
ENSMUSG00000007656	881
ENSMUSG00000007659	3266
ENSMUSG00000007670	1581
ENSMUSG00000007721	548
ENSMUSG00000007739	2033
ENSMUSG00000007777	213
ENSMUSG00000007805	4
ENSMUSG00000007812	893
ENSMUSG00000007815	4741
ENSMUSG00000007817	43
ENSMUSG00000007827	11
ENSMUSG00000007833	743
ENSMUSG00000007836	1189
ENSMUSG00000007837	442
ENSMUSG00000007850	756
ENSMUSG00000007867	32
ENSMUSG00000007872	365
ENSMUSG00000007880	326
ENSMUSG00000007891	13702
ENSMUSG00000007892	8257
ENSMUSG00000007944	5
ENSMUSG00000007950	300
ENSMUSG00000007987	9
ENSMUSG00000008036	767
ENSMUSG00000008090	373
ENSMUSG00000008129	3
ENSMUSG00000008136	32
ENSMUSG00000008140	1552
ENSMUSG00000008167	174
ENSMUSG00000008200	260
ENSMUSG00000008206	1650
ENSMUSG00000008226	95
ENSMUSG00000008301	377
ENSMUSG00000008305	1348
ENSMUSG00000008307	2
ENSMUSG00000008333	691
ENSMUSG00000008348	479
ENSMUSG00000008373	276
ENSMUSG00000008384	211
ENSMUSG00000008393	185
ENSMUSG00000008398	243
ENSMUSG00000008429	649
ENSMUSG00000008435	523
ENSMUSG00000008450	558
ENSMUSG00000008475	1689
ENSMUSG00000008482	6
ENSMUSG00000008540	10365
ENSMUSG00000008575	59
ENSMUSG00000008601	3
ENSMUSG00000008604	1242
ENSMUSG00000008668	6993
ENSMUSG00000008683	3481
ENSMUSG00000008690	1297
ENSMUSG00000008730	316
ENSMUSG00000008763	658
ENSMUSG00000008822	68
ENSMUSG00000008845	1441
ENSMUSG00000008855	798
ENSMUSG00000008859	553
ENSMUSG00000008892	2030
ENSMUSG00000008958	174
ENSMUSG00000008976	1389
ENSMUSG00000008999	376
ENSMUSG00000009013	652
ENSMUSG00000009030	140
ENSMUSG00000009035	595
ENSMUSG00000009073	227
ENSMUSG00000009076	187
ENSMUSG00000009079	531
ENSMUSG00000009090	1124
ENSMUSG00000009092	109
ENSMUSG00000009112	542
ENSMUSG00000009115	254
ENSMUSG00000009145	134
ENSMUSG00000009185	177
ENSMUSG00000009207	177
ENSMUSG00000009281	6672
ENSMUSG00000009291	2412
ENSMUSG00000009292	100
ENSMUSG00000009293	4983
ENSMUSG00000009376	753
ENSMUSG00000009378	11572
ENSMUSG00000009418	2
ENSMUSG00000009470	467
ENSMUSG00000009535	223
ENSMUSG00000009545	10
ENSMUSG00000009549	541
ENSMUSG00000009555	2679
ENSMUSG00000009563	545
ENSMUSG00000009566	1814
ENSMUSG00000009569	102
ENSMUSG00000009575	28
ENSMUSG00000009588	110
ENSMUSG00000009614	2556
ENSMUSG00000009621	771
ENSMUSG00000009630	817
ENSMUSG00000009633	34
ENSMUSG00000009640	981
ENSMUSG00000009646	2114
ENSMUSG00000009647	666
ENSMUSG00000009654	557
ENSMUSG00000009681	243
ENSMUSG00000009733	86
ENSMUSG00000009739	4
ENSMUSG00000009741	392
ENSMUSG00000009772	56
ENSMUSG00000009828	62
ENSMUSG00000009863	4431
ENSMUSG00000009894	63
ENSMUSG00000009905	1094
ENSMUSG00000009907	524
ENSMUSG00000009927	5245
ENSMUSG00000010025	6922
ENSMUSG00000010045	2080
ENSMUSG00000010047	1574
ENSMUSG00000010048	715
ENSMUSG00000010051	58
ENSMUSG00000010054	684
ENSMUSG00000010057	239
ENSMUSG00000010064	14339
ENSMUSG00000010067	531
ENSMUSG00000010095	2948
ENSMUSG00000010097	592
ENSMUSG00000010110	828
ENSMUSG00000010122	396
ENSMUSG00000010136	164
ENSMUSG00000010175	289
ENSMUSG00000010205	484
ENSMUSG00000010277	1817
ENSMUSG00000010290	83
ENSMUSG00000010307	381
ENSMUSG00000010358	65
ENSMUSG00000010362	278
ENSMUSG00000010376	758
ENSMUSG00000010392	314
ENSMUSG00000010406	291
ENSMUSG00000010453	479
ENSMUSG00000010476	5
ENSMUSG00000010517	1460
ENSMUSG00000010554	723
ENSMUSG00000010607	612
ENSMUSG00000010608	472
ENSMUSG00000010609	321
ENSMUSG00000010651	9580
ENSMUSG00000010660	61
ENSMUSG00000010663	970
ENSMUSG00000010721	53
ENSMUSG00000010751	37
ENSMUSG00000010755	569
ENSMUSG00000010797	69
ENSMUSG00000010830	21
ENSMUSG00000010911	145
ENSMUSG00000010914	863
ENSMUSG00000010936	463
ENSMUSG00000011096	696
ENSMUSG00000011114	1151
ENSMUSG00000011148	900
ENSMUSG00000011158	225
ENSMUSG00000011179	9430
ENSMUSG00000011254	63
ENSMUSG00000011257	1075
ENSMUSG00000011263	263
ENSMUSG00000011305	2403
ENSMUSG00000011306	410
ENSMUSG00000011382	1757
ENSMUSG00000011427	18
ENSMUSG00000011589	4
ENSMUSG00000011752	4753
ENSMUSG00000011831	315
ENSMUSG00000011832	496
ENSMUSG00000011837	303
ENSMUSG00000011877	485
ENSMUSG00000011884	249
ENSMUSG00000011958	400
ENSMUSG00000011960	65
ENSMUSG00000012017	31
ENSMUSG00000012076	53
ENSMUSG00000012114	270
ENSMUSG00000012117	344
ENSMUSG00000012126	5
ENSMUSG00000012296	222
ENSMUSG00000012396	0
ENSMUSG00000012422	960
ENSMUSG00000012428	155
ENSMUSG00000012429	159
ENSMUSG00000012483	101
ENSMUSG00000012519	29
ENSMUSG00000012535	299
ENSMUSG00000012609	13
ENSMUSG00000012640	139
ENSMUSG00000012848	6885
ENSMUSG00000013076	5
ENSMUSG00000013089	248
ENSMUSG00000013150	155
ENSMUSG00000013155	18
ENSMUSG00000013160	1416
ENSMUSG00000013236	10
ENSMUSG00000013275	10
ENSMUSG00000013419	269
ENSMUSG00000013465	692
ENSMUSG00000013483	6
ENSMUSG00000013495	523
ENSMUSG00000013539	676
ENSMUSG00000013584	11
ENSMUSG00000013593	6408
ENSMUSG00000013622	411
ENSMUSG00000013629	5459
ENSMUSG00000013646	378
ENSMUSG00000013662	1735
ENSMUSG00000013663	2953
ENSMUSG00000013698	217
ENSMUSG00000013701	2313
ENSMUSG00000013707	72
ENSMUSG00000013736	598
ENSMUSG00000013787	862
ENSMUSG00000013822	846
ENSMUSG00000013833	389
ENSMUSG00000013846	1761
ENSMUSG00000013858	3200
ENSMUSG00000013878	105
ENSMUSG00000013936	33
ENSMUSG00000013973	267
ENSMUSG00000013974	2
ENSMUSG00000013997	2194
ENSMUSG00000014039	3
ENSMUSG00000014074	187
ENSMUSG00000014075	69
ENSMUSG00000014077	4356
ENSMUSG00000014177	538
ENSMUSG00000014195	1263
ENSMUSG00000014226	659
ENSMUSG00000014232	89
ENSMUSG00000014243	153
ENSMUSG00000014245	62
ENSMUSG00000014294	967
ENSMUSG00000014301	647
ENSMUSG00000014303	1
ENSMUSG00000014313	2510
ENSMUSG00000014329	16
ENSMUSG00000014349	1107
ENSMUSG00000014353	382
ENSMUSG00000014355	252
ENSMUSG00000014361	249
ENSMUSG00000014402	1219
ENSMUSG00000014418	216
ENSMUSG00000014426	288
ENSMUSG00000014444	83
ENSMUSG00000014470	418
ENSMUSG00000014496	215
ENSMUSG00000014498	58
ENSMUSG00000014504	594
ENSMUSG00000014542	3638
ENSMUSG00000014543	2
ENSMUSG00000014547	41
ENSMUSG00000014550	416
ENSMUSG00000014551	456
ENSMUSG00000014554	240
ENSMUSG00000014592	27
ENSMUSG00000014599	166
ENSMUSG00000014601	302
ENSMUSG00000014606	1792
ENSMUSG00000014609	10
ENSMUSG00000014633	156
ENSMUSG00000014668	320
ENSMUSG00000014704	7
ENSMUSG00000014748	1053
ENSMUSG00000014763	112
ENSMUSG00000014767	101
ENSMUSG00000014769	2686
ENSMUSG00000014771	433
ENSMUSG00000014773	36
ENSMUSG00000014776	55
ENSMUSG00000014778	88
ENSMUSG00000014791	526
ENSMUSG00000014837	13
ENSMUSG00000014850	294
ENSMUSG00000014852	179
ENSMUSG00000014856	700
ENSMUSG00000014859	536
ENSMUSG00000014867	4124
ENSMUSG00000014905	4313
ENSMUSG00000014907	158
ENSMUSG00000014932	353
ENSMUSG00000014956	3019
ENSMUSG00000014959	1584
ENSMUSG00000014980	112
ENSMUSG00000015002	519
ENSMUSG00000015013	357
ENSMUSG00000015016	86
ENSMUSG00000015023	1242
ENSMUSG00000015027	460
ENSMUSG00000015053	3
ENSMUSG00000015083	4634
ENSMUSG00000015085	1018
ENSMUSG00000015087	570
ENSMUSG00000015092	2662
ENSMUSG00000015094	153
ENSMUSG00000015095	825
ENSMUSG00000015112	1617
ENSMUSG00000015120	774
ENSMUSG00000015126	326
ENSMUSG00000015127	18
ENSMUSG00000015133	19
ENSMUSG00000015143	133
ENSMUSG00000015149	1188
ENSMUSG00000015165	2527
ENSMUSG00000015176	1117
ENSMUSG00000015189	111
ENSMUSG00000015202	54
ENSMUSG00000015243	4016
ENSMUSG00000015247	724
ENSMUSG00000015305	217
ENSMUSG00000015312	6242
ENSMUSG00000015316	6
ENSMUSG00000015335	72
ENSMUSG00000015341	937
ENSMUSG00000015354	298
ENSMUSG00000015355	126
ENSMUSG00000015357	2542
ENSMUSG00000015363	709
ENSMUSG00000015377	26
ENSMUSG00000015396	5
ENSMUSG00000015437	74
ENSMUSG00000015452	3
ENSMUSG00000015461	585
ENSMUSG00000015468	156
ENSMUSG00000015474	839
ENSMUSG00000015476	89
ENSMUSG00000015478	556
ENSMUSG00000015488	210
ENSMUSG00000015501	36
ENSMUSG00000015522	476
ENSMUSG00000015536	584
ENSMUSG00000015542	159
ENSMUSG00000015568	686
ENSMUSG00000015575	1976
ENSMUSG00000015597	148
ENSMUSG00000015605	731
ENSMUSG00000015647	2831
ENSMUSG00000015652	92
ENSMUSG00000015656	16498
ENSMUSG00000015659	58
ENSMUSG00000015671	1476
ENSMUSG00000015672	402
ENSMUSG00000015697	397
ENSMUSG00000015711	250
ENSMUSG00000015714	5946
ENSMUSG00000015733	1838
ENSMUSG00000015745	257
ENSMUSG00000015747	100
ENSMUSG00000015748	169
ENSMUSG00000015749	131
ENSMUSG00000015755	1337
ENSMUSG00000015757	204
ENSMUSG00000015759	529
ENSMUSG00000015766	10
ENSMUSG00000015776	342
ENSMUSG00000015790	11102
ENSMUSG00000015804	555
ENSMUSG00000015806	2969
ENSMUSG00000015837	8705
ENSMUSG00000015839	422
ENSMUSG00000015846	8601
ENSMUSG00000015850	491
ENSMUSG00000015854	2214
ENSMUSG00000015869	779
ENSMUSG00000015882	8
ENSMUSG00000015889	418
ENSMUSG00000015890	3322
ENSMUSG00000015932	1109
ENSMUSG00000015937	927
ENSMUSG00000015942	55
ENSMUSG00000015943	548
ENSMUSG00000015947	18
ENSMUSG00000015950	9
ENSMUSG00000015961	1976
ENSMUSG00000015970	1174
ENSMUSG00000015971	653
ENSMUSG00000015994	697
ENSMUSG00000016018	1071
ENSMUSG00000016024	26448
ENSMUSG00000016087	101
ENSMUSG00000016128	1141
ENSMUSG00000016181	345
ENSMUSG00000016194	20611
ENSMUSG00000016252	2990
ENSMUSG00000016253	381
ENSMUSG00000016256	11882
ENSMUSG00000016257	1700
ENSMUSG00000016344	391
ENSMUSG00000016349	30
ENSMUSG00000016477	47
ENSMUSG00000016481	1243
ENSMUSG00000016487	1914
ENSMUSG00000016495	41
ENSMUSG00000016496	6
ENSMUSG00000016503	1426
ENSMUSG00000016510	90
ENSMUSG00000016520	843
ENSMUSG00000016526	1070
ENSMUSG00000016528	17408
ENSMUSG00000016529	197
ENSMUSG00000016541	815
ENSMUSG00000016554	2086
ENSMUSG00000016559	7397
ENSMUSG00000016619	1121
ENSMUSG00000016624	5
ENSMUSG00000016637	92
ENSMUSG00000016664	412
ENSMUSG00000016756	2837
ENSMUSG00000016757	347
ENSMUSG00000016831	938
ENSMUSG00000016833	228
ENSMUSG00000016921	859
ENSMUSG00000016933	305
ENSMUSG00000016940	612
ENSMUSG00000016942	3778
ENSMUSG00000016946	3931
ENSMUSG00000016984	86
ENSMUSG00000016995	17
ENSMUSG00000017002	740
ENSMUSG00000017007	31
ENSMUSG00000017009	7680
ENSMUSG00000017119	7149
ENSMUSG00000017132	513
ENSMUSG00000017144	174
ENSMUSG00000017146	909
ENSMUSG00000017176	287
ENSMUSG00000017188	44
ENSMUSG00000017195	9
ENSMUSG00000017210	111
ENSMUSG00000017221	2071
ENSMUSG00000017264	824
ENSMUSG00000017286	393
ENSMUSG00000017288	315
ENSMUSG00000017291	248
ENSMUSG00000017299	473
ENSMUSG00000017307	588
ENSMUSG00000017309	74
ENSMUSG00000017314	116
ENSMUSG00000017344	43453
ENSMUSG00000017376	139
ENSMUSG00000017386	827
ENSMUSG00000017404	6503
ENSMUSG00000017405	43
ENSMUSG00000017418	3529
ENSMUSG00000017421	892
ENSMUSG00000017428	1511
ENSMUSG00000017446	35
ENSMUSG00000017453	549
ENSMUSG00000017466	1568
ENSMUSG00000017478	552
ENSMUSG00000017485	402
ENSMUSG00000017491	397
ENSMUSG00000017493	43656
ENSMUSG00000017548	566
ENSMUSG00000017550	6
ENSMUSG00000017561	108
ENSMUSG00000017615	1807
ENSMUSG00000017631	16
ENSMUSG00000017639	9
ENSMUSG00000017652	42
ENSMUSG00000017664	1044
ENSMUSG00000017667	10
ENSMUSG00000017670	109
ENSMUSG00000017677	867
ENSMUSG00000017679	773
ENSMUSG00000017686	653
ENSMUSG00000017688	843
ENSMUSG00000017697	117
ENSMUSG00000017707	3369
ENSMUSG00000017713	22
ENSMUSG00000017715	435
ENSMUSG00000017716	443
ENSMUSG00000017718	669
ENSMUSG00000017721	500
ENSMUSG00000017723	45
ENSMUSG00000017734	49
ENSMUSG00000017737	9
ENSMUSG00000017740	39
ENSMUSG00000017747	140
ENSMUSG00000017754	58
ENSMUSG00000017756	452
ENSMUSG00000017760	3613
ENSMUSG00000017764	176
ENSMUSG00000017765	860
ENSMUSG00000017774	874
ENSMUSG00000017776	1406
ENSMUSG00000017778	3196
ENSMUSG00000017781	1000
ENSMUSG00000017801	1111
ENSMUSG00000017802	2075
ENSMUSG00000017830	130
ENSMUSG00000017831	2112
ENSMUSG00000017837	274
ENSMUSG00000017843	528
ENSMUSG00000017858	349
ENSMUSG00000017861	9
ENSMUSG00000017868	1112
ENSMUSG00000017929	314
ENSMUSG00000017950	21370
ENSMUSG00000017969	3
ENSMUSG00000017978	104
ENSMUSG00000017999	534
ENSMUSG00000018001	56
ENSMUSG00000018008	80
ENSMUSG00000018012	2211
ENSMUSG00000018040	344
ENSMUSG00000018042	925
ENSMUSG00000018068	18
ENSMUSG00000018076	152
ENSMUSG00000018126	3
ENSMUSG00000018143	979
ENSMUSG00000018160	211
ENSMUSG00000018166	1165
ENSMUSG00000018167	678
ENSMUSG00000018169	9
ENSMUSG00000018171	1730
ENSMUSG00000018189	523
ENSMUSG00000018196	156
ENSMUSG00000018199	3
ENSMUSG00000018209	414
ENSMUSG00000018217	32
ENSMUSG00000018239	296
ENSMUSG00000018286	1318
ENSMUSG00000018287	592
ENSMUSG00000018293	3551
ENSMUSG00000018322	357
ENSMUSG00000018326	1064
ENSMUSG00000018334	2
ENSMUSG00000018339	1594
ENSMUSG00000018340	2877
ENSMUSG00000018341	4
ENSMUSG00000018347	139
ENSMUSG00000018363	370
ENSMUSG00000018372	61
ENSMUSG00000018377	0
ENSMUSG00000018378	8
ENSMUSG00000018379	1095
ENSMUSG00000018381	68
ENSMUSG00000018387	178
ENSMUSG00000018395	33
ENSMUSG00000018398	12
ENSMUSG00000018401	481
ENSMUSG00000018405	111
ENSMUSG00000018411	3
ENSMUSG00000018412	530
ENSMUSG00000018415	155
ENSMUSG00000018417	4060
ENSMUSG00000018425	520
ENSMUSG00000018427	989
ENSMUSG00000018428	799
ENSMUSG00000018433	834
ENSMUSG00000018442	592
ENSMUSG00000018446	1844
ENSMUSG00000018459	1223
ENSMUSG00000018474	26
ENSMUSG00000018476	1108
ENSMUSG00000018481	304
ENSMUSG00000018486	5
ENSMUSG00000018500	2
ENSMUSG00000018501	1211
ENSMUSG00000018507	379
ENSMUSG00000018509	167
ENSMUSG00000018537	12
ENSMUSG00000018541	275
ENSMUSG00000018543	4
ENSMUSG00000018547	23
ENSMUSG00000018548	94
ENSMUSG00000018559	4827
ENSMUSG00000018565	933
ENSMUSG00000018566	6
ENSMUSG00000018569	23
ENSMUSG00000018570	8
ENSMUSG00000018572	250
ENSMUSG00000018574	5174
ENSMUSG00000018583	1566
ENSMUSG00000018585	590
ENSMUSG00000018593	1319
ENSMUSG00000018599	444
ENSMUSG00000018604	89
ENSMUSG00000018648	17
ENSMUSG00000018651	47
ENSMUSG00000018654	35
ENSMUSG00000018659	859
ENSMUSG00000018666	123
ENSMUSG00000018669	300
ENSMUSG00000018672	4
ENSMUSG00000018677	3543
ENSMUSG00000018678	98
ENSMUSG00000018697	886
ENSMUSG00000018707	1527
ENSMUSG00000018733	265
ENSMUSG00000018736	1123
ENSMUSG00000018740	4
ENSMUSG00000018750	468
ENSMUSG00000018752	120
ENSMUSG00000018761	990
ENSMUSG00000018765	1795
ENSMUSG00000018770	5418
ENSMUSG00000018774	299
ENSMUSG00000018796	13583
ENSMUSG00000018800	7
ENSMUSG00000018809	38
ENSMUSG00000018819	113
ENSMUSG00000018820	872
ENSMUSG00000018821	100
ENSMUSG00000018841	100
ENSMUSG00000018846	223
ENSMUSG00000018848	655
ENSMUSG00000018849	280
ENSMUSG00000018858	466
ENSMUSG00000018861	206
ENSMUSG00000018882	558
ENSMUSG00000018899	187
ENSMUSG00000018900	126
ENSMUSG00000018906	425
ENSMUSG00000018907	27
ENSMUSG00000018909	89
ENSMUSG00000018919	54
ENSMUSG00000018920	731
ENSMUSG00000018921	265
ENSMUSG00000018923	133
ENSMUSG00000018927	6
ENSMUSG00000018931	555
ENSMUSG00000018932	903
ENSMUSG00000018965	1421
ENSMUSG00000018974	210
ENSMUSG00000018995	335
ENSMUSG00000018999	224
ENSMUSG00000019027	44
ENSMUSG00000019054	1055
ENSMUSG00000019055	1336
ENSMUSG00000019066	22
ENSMUSG00000019080	221
ENSMUSG00000019082	6998
ENSMUSG00000019122	8
ENSMUSG00000019132	1866
ENSMUSG00000019139	520
ENSMUSG00000019143	375
ENSMUSG00000019158	275
ENSMUSG00000019173	1299
ENSMUSG00000019179	4172
ENSMUSG00000019188	1860
ENSMUSG00000019189	557
ENSMUSG00000019194	575
ENSMUSG00000019210	1166
ENSMUSG00000019232	8457
ENSMUSG00000019254	1498
ENSMUSG00000019256	323
ENSMUSG00000019261	398
ENSMUSG00000019278	76
ENSMUSG00000019295	684
ENSMUSG00000019297	604
ENSMUSG00000019301	7
ENSMUSG00000019302	890
ENSMUSG00000019312	3025
ENSMUSG00000019320	4
ENSMUSG00000019338	104
ENSMUSG00000019362	1911
ENSMUSG00000019368	196
ENSMUSG00000019370	7289
ENSMUSG00000019373	722
ENSMUSG00000019428	3002
ENSMUSG00000019432	1295
ENSMUSG00000019433	199
ENSMUSG00000019437	80
ENSMUSG00000019461	69
ENSMUSG00000019464	42
ENSMUSG00000019467	2
ENSMUSG00000019470	381
ENSMUSG00000019471	1843
ENSMUSG00000019478	115
ENSMUSG00000019487	214
ENSMUSG00000019494	938
ENSMUSG00000019505	17928
ENSMUSG00000019518	0
ENSMUSG00000019528	145
ENSMUSG00000019539	20
ENSMUSG00000019564	11
ENSMUSG00000019577	165
ENSMUSG00000019578	761
ENSMUSG00000019579	1354
ENSMUSG00000019590	56
ENSMUSG00000019647	68
ENSMUSG00000019659	487
ENSMUSG00000019689	263
ENSMUSG00000019710	1652
ENSMUSG00000019715	285
ENSMUSG00000019718	134
ENSMUSG00000019726	97
ENSMUSG00000019731	259
ENSMUSG00000019732	39
ENSMUSG00000019734	9
ENSMUSG00000019737	2
ENSMUSG00000019762	1687
ENSMUSG00000019763	723
ENSMUSG00000019767	99
ENSMUSG00000019769	41
ENSMUSG00000019774	89
ENSMUSG00000019777	265
ENSMUSG00000019779	14
ENSMUSG00000019782	764
ENSMUSG00000019790	275
ENSMUSG00000019791	863
ENSMUSG00000019792	139
ENSMUSG00000019794	756
ENSMUSG00000019795	439
ENSMUSG00000019796	77
ENSMUSG00000019797	289
ENSMUSG00000019802	830
ENSMUSG00000019804	2078
ENSMUSG00000019806	1448
ENSMUSG00000019808	86
ENSMUSG00000019809	944
ENSMUSG00000019810	831
ENSMUSG00000019813	3
ENSMUSG00000019814	381
ENSMUSG00000019818	4567
ENSMUSG00000019820	222
ENSMUSG00000019822	233
ENSMUSG00000019823	11
ENSMUSG00000019826	106
ENSMUSG00000019831	34
ENSMUSG00000019832	127
ENSMUSG00000019837	255
ENSMUSG00000019838	6048
ENSMUSG00000019841	120
ENSMUSG00000019842	13
ENSMUSG00000019843	160
ENSMUSG00000019849	450
ENSMUSG00000019850	105
ENSMUSG00000019851	1208
ENSMUSG00000019854	793
ENSMUSG00000019857	238
ENSMUSG00000019861	524
ENSMUSG00000019863	252
ENSMUSG00000019864	178
ENSMUSG00000019866	1146
ENSMUSG00000019868	996
ENSMUSG00000019872	1708
ENSMUSG00000019873	354
ENSMUSG00000019874	368
ENSMUSG00000019877	6956
ENSMUSG00000019878	260
ENSMUSG00000019880	47
ENSMUSG00000019883	416
ENSMUSG00000019889	1666
ENSMUSG00000019890	12
ENSMUSG00000019891	284
ENSMUSG00000019897	595
ENSMUSG00000019899	21
ENSMUSG00000019906	186
ENSMUSG00000019907	358
ENSMUSG00000019916	93
ENSMUSG00000019917	200
ENSMUSG00000019920	26
ENSMUSG00000019923	243
ENSMUSG00000019927	139
ENSMUSG00000019929	2414
ENSMUSG00000019932	5
ENSMUSG00000019942	15
ENSMUSG00000019943	988
ENSMUSG00000019944	343
ENSMUSG00000019947	643
ENSMUSG00000019948	33
ENSMUSG00000019951	1430
ENSMUSG00000019952	285
ENSMUSG00000019960	1101
ENSMUSG00000019961	761
ENSMUSG00000019969	1417
ENSMUSG00000019970	9206
ENSMUSG00000019971	68
ENSMUSG00000019975	46
ENSMUSG00000019977	3984
ENSMUSG00000019978	55
ENSMUSG00000019979	9
ENSMUSG00000019984	242
ENSMUSG00000019986	10
ENSMUSG00000019987	68911
ENSMUSG00000019988	128
ENSMUSG00000019989	67
ENSMUSG00000019990	7
ENSMUSG00000019992	306
ENSMUSG00000019996	643
ENSMUSG00000019997	298
ENSMUSG00000019998	89
ENSMUSG00000020003	458
ENSMUSG00000020009	1060
ENSMUSG00000020015	1463
ENSMUSG00000020017	11811
ENSMUSG00000020018	108
ENSMUSG00000020019	19
ENSMUSG00000020021	71
ENSMUSG00000020022	1297
ENSMUSG00000020023	9
ENSMUSG00000020024	221
ENSMUSG00000020027	5959
ENSMUSG00000020029	13110
ENSMUSG00000020034	843
ENSMUSG00000020038	361
ENSMUSG00000020044	3868
ENSMUSG00000020048	18188
ENSMUSG00000020051	36962
ENSMUSG00000020053	2046
ENSMUSG00000020056	509
ENSMUSG00000020057	14
ENSMUSG00000020059	188
ENSMUSG00000020062	4
ENSMUSG00000020063	559
ENSMUSG00000020064	1872
ENSMUSG00000020069	68
ENSMUSG00000020070	48
ENSMUSG00000020072	387
ENSMUSG00000020074	540
ENSMUSG00000020075	2238
ENSMUSG00000020076	602
ENSMUSG00000020077	477
ENSMUSG00000020078	1101
ENSMUSG00000020079	557
ENSMUSG00000020083	12
ENSMUSG00000020085	752
ENSMUSG00000020086	6
ENSMUSG00000020087	1491
ENSMUSG00000020088	8021
ENSMUSG00000020089	3292
ENSMUSG00000020091	13939
ENSMUSG00000020092	64
ENSMUSG00000020097	544
ENSMUSG00000020098	3779
ENSMUSG00000020099	6
ENSMUSG00000020100	40
ENSMUSG00000020101	458
ENSMUSG00000020102	188
ENSMUSG00000020105	241
ENSMUSG00000020107	867
ENSMUSG00000020108	6564
ENSMUSG00000020109	1488
ENSMUSG00000020111	452
ENSMUSG00000020114	833
ENSMUSG00000020115	832
ENSMUSG00000020116	1045
ENSMUSG00000020120	73
ENSMUSG00000020121	4
ENSMUSG00000020122	6531
ENSMUSG00000020123	9
ENSMUSG00000020124	1195
ENSMUSG00000020128	561
ENSMUSG00000020130	3227
ENSMUSG00000020131	3
ENSMUSG00000020132	906
ENSMUSG00000020133	866
ENSMUSG00000020134	498
ENSMUSG00000020137	580
ENSMUSG00000020142	34
ENSMUSG00000020143	73
ENSMUSG00000020149	3331
ENSMUSG00000020150	563
ENSMUSG00000020151	15
ENSMUSG00000020152	1646
ENSMUSG00000020153	1531
ENSMUSG00000020154	463
ENSMUSG00000020156	63
ENSMUSG00000020160	3
ENSMUSG00000020163	1630
ENSMUSG00000020166	689
ENSMUSG00000020167	199
ENSMUSG00000020170	55
ENSMUSG00000020171	136
ENSMUSG00000020173	448
ENSMUSG00000020176	160
ENSMUSG00000020178	15
ENSMUSG00000020180	1241
ENSMUSG00000020182	226
ENSMUSG00000020184	1727
ENSMUSG00000020186	801
ENSMUSG00000020189	350
ENSMUSG00000020190	2992
ENSMUSG00000020196	140
ENSMUSG00000020198	1124
ENSMUSG00000020211	204
ENSMUSG00000020213	4
ENSMUSG00000020219	1418
ENSMUSG00000020220	438
ENSMUSG00000020224	706
ENSMUSG00000020225	1356
ENSMUSG00000020227	2256
ENSMUSG00000020228	9
ENSMUSG00000020230	35
ENSMUSG00000020231	19
ENSMUSG00000020232	335
ENSMUSG00000020234	66
ENSMUSG00000020235	392
ENSMUSG00000020238	1669
ENSMUSG00000020241	15
ENSMUSG00000020246	472
ENSMUSG00000020248	127
ENSMUSG00000020250	1427
ENSMUSG00000020251	45
ENSMUSG00000020253	404
ENSMUSG00000020255	163
ENSMUSG00000020257	741
ENSMUSG00000020258	2892
ENSMUSG00000020260	592
ENSMUSG00000020261	63
ENSMUSG00000020262	65
ENSMUSG00000020263	406
ENSMUSG00000020265	1705
ENSMUSG00000020268	54
ENSMUSG00000020271	698
ENSMUSG00000020272	116
ENSMUSG00000020273	42
ENSMUSG00000020275	10
ENSMUSG00000020277	1126
ENSMUSG00000020280	121
ENSMUSG00000020282	145
ENSMUSG00000020283	1860
ENSMUSG00000020284	169
ENSMUSG00000020287	151
ENSMUSG00000020288	321
ENSMUSG00000020289	217
ENSMUSG00000020290	5438
ENSMUSG00000020297	203
ENSMUSG00000020299	19
ENSMUSG00000020300	745
ENSMUSG00000020305	221
ENSMUSG00000020307	1392
ENSMUSG00000020308	494
ENSMUSG00000020309	34
ENSMUSG00000020311	1740
ENSMUSG00000020315	2195
ENSMUSG00000020319	32
ENSMUSG00000020321	6683
ENSMUSG00000020323	16
ENSMUSG00000020325	164
ENSMUSG00000020326	5670
ENSMUSG00000020327	6
ENSMUSG00000020328	536
ENSMUSG00000020329	522
ENSMUSG00000020333	24
ENSMUSG00000020334	28
ENSMUSG00000020335	33
ENSMUSG00000020340	2
ENSMUSG00000020346	1546
ENSMUSG00000020349	4927
ENSMUSG00000020357	511
ENSMUSG00000020358	3153
ENSMUSG00000020359	175
ENSMUSG00000020361	3090
ENSMUSG00000020362	278
ENSMUSG00000020363	62
ENSMUSG00000020364	38
ENSMUSG00000020366	788
ENSMUSG00000020368	7395
ENSMUSG00000020372	7369
ENSMUSG00000020375	188
ENSMUSG00000020376	1791
ENSMUSG00000020377	32
ENSMUSG00000020380	148
ENSMUSG00000020381	3
ENSMUSG00000020385	367
ENSMUSG00000020386	2943
ENSMUSG00000020387	35
ENSMUSG00000020388	24
ENSMUSG00000020390	4952
ENSMUSG00000020392	522
ENSMUSG00000020393	4
ENSMUSG00000020395	3
ENSMUSG00000020397	310
ENSMUSG00000020400	735
ENSMUSG00000020401	26
ENSMUSG00000020402	4106
ENSMUSG00000020407	276
ENSMUSG00000020409	1687
ENSMUSG00000020412	310
ENSMUSG00000020413	13
ENSMUSG00000020415	28
ENSMUSG00000020420	8
ENSMUSG00000020422	313
ENSMUSG00000020423	9496
ENSMUSG00000020424	181
ENSMUSG00000020427	3074
ENSMUSG00000020429	88431
ENSMUSG00000020430	1620
ENSMUSG00000020431	1424
ENSMUSG00000020432	5631
ENSMUSG00000020434	2
ENSMUSG00000020437	66
ENSMUSG00000020439	70
ENSMUSG00000020440	1008
ENSMUSG00000020441	195
ENSMUSG00000020444	434
ENSMUSG00000020447	932
ENSMUSG00000020448	507
ENSMUSG00000020451	1679
ENSMUSG00000020453	66
ENSMUSG00000020454	282
ENSMUSG00000020455	214
ENSMUSG00000020456	2924
ENSMUSG00000020457	1744
ENSMUSG00000020458	258
ENSMUSG00000020459	160
ENSMUSG00000020460	7046
ENSMUSG00000020461	2
ENSMUSG00000020462	302
ENSMUSG00000020463	626
ENSMUSG00000020464	454
ENSMUSG00000020467	5
ENSMUSG00000020471	272
ENSMUSG00000020472	857
ENSMUSG00000020473	276
ENSMUSG00000020474	60
ENSMUSG00000020475	2
ENSMUSG00000020476	829
ENSMUSG00000020477	427
ENSMUSG00000020482	422
ENSMUSG00000020483	766
ENSMUSG00000020484	3285
ENSMUSG00000020485	1175
ENSMUSG00000020486	131
ENSMUSG00000020491	35
ENSMUSG00000020492	56
ENSMUSG00000020495	266
ENSMUSG00000020496	1462
ENSMUSG00000020513	10
ENSMUSG00000020514	267
ENSMUSG00000020515	420
ENSMUSG00000020516	684
ENSMUSG00000020519	506
ENSMUSG00000020520	27
ENSMUSG00000020521	953
ENSMUSG00000020522	49
ENSMUSG00000020523	549
ENSMUSG00000020525	309
ENSMUSG00000020527	325
ENSMUSG00000020528	91
ENSMUSG00000020530	1409
ENSMUSG00000020532	306
ENSMUSG00000020534	1126
ENSMUSG00000020536	144
ENSMUSG00000020537	641
ENSMUSG00000020538	629
ENSMUSG00000020541	1285
ENSMUSG00000020544	141
ENSMUSG00000020546	5
ENSMUSG00000020547	363
ENSMUSG00000020549	1404
ENSMUSG00000020553	16
ENSMUSG00000020561	196
ENSMUSG00000020562	19
ENSMUSG00000020564	241
ENSMUSG00000020570	1487
ENSMUSG00000020571	4255
ENSMUSG00000020572	1257
ENSMUSG00000020576	495
ENSMUSG00000020577	91
ENSMUSG00000020580	856
ENSMUSG00000020585	2776
ENSMUSG00000020589	10
ENSMUSG00000020590	345
ENSMUSG00000020592	1262
ENSMUSG00000020593	22367
ENSMUSG00000020594	1080
ENSMUSG00000020601	12
ENSMUSG00000020604	1354
ENSMUSG00000020605	124
ENSMUSG00000020608	830
ENSMUSG00000020609	75940
ENSMUSG00000020610	530
ENSMUSG00000020611	3986
ENSMUSG00000020612	4673
ENSMUSG00000020614	185
ENSMUSG00000020621	252
ENSMUSG00000020627	3
ENSMUSG00000020628	347
ENSMUSG00000020629	2313
ENSMUSG00000020630	170
ENSMUSG00000020634	120
ENSMUSG00000020638	139
ENSMUSG00000020640	1501
ENSMUSG00000020641	408
ENSMUSG00000020642	3
ENSMUSG00000020644	1928
ENSMUSG00000020647	118
ENSMUSG00000020648	36
ENSMUSG00000020649	51
ENSMUSG00000020650	3402
ENSMUSG00000020652	3
ENSMUSG00000020653	107
ENSMUSG00000020656	315
ENSMUSG00000020657	11
ENSMUSG00000020659	98
ENSMUSG00000020660	8
ENSMUSG00000020661	93
ENSMUSG00000020664	2170
ENSMUSG00000020669	93
ENSMUSG00000020671	2294
ENSMUSG00000020672	72
ENSMUSG00000020674	39
ENSMUSG00000020677	405
ENSMUSG00000020680	248
ENSMUSG00000020681	10
ENSMUSG00000020687	232
ENSMUSG00000020689	33
ENSMUSG00000020691	169
ENSMUSG00000020692	171
ENSMUSG00000020694	743
ENSMUSG00000020695	174
ENSMUSG00000020696	294
ENSMUSG00000020697	330
ENSMUSG00000020700	567
ENSMUSG00000020705	563
ENSMUSG00000020706	1605
ENSMUSG00000020707	14
ENSMUSG00000020708	1571
ENSMUSG00000020709	167
ENSMUSG00000020715	1939
ENSMUSG00000020716	217
ENSMUSG00000020717	574
ENSMUSG00000020718	86
ENSMUSG00000020719	10904
ENSMUSG00000020720	1620
ENSMUSG00000020721	79
ENSMUSG00000020732	3
ENSMUSG00000020733	612
ENSMUSG00000020736	164
ENSMUSG00000020737	272
ENSMUSG00000020738	904
ENSMUSG00000020739	125
ENSMUSG00000020740	215
ENSMUSG00000020741	5045
ENSMUSG00000020743	861
ENSMUSG00000020744	735
ENSMUSG00000020745	2110
ENSMUSG00000020747	421
ENSMUSG00000020752	179
ENSMUSG00000020755	747
ENSMUSG00000020758	13
ENSMUSG00000020766	364
ENSMUSG00000020770	96
ENSMUSG00000020774	5
ENSMUSG00000020775	1465
ENSMUSG00000020776	210
ENSMUSG00000020777	7084
ENSMUSG00000020778	216
ENSMUSG00000020780	935
ENSMUSG00000020781	156
ENSMUSG00000020782	471
ENSMUSG00000020783	397
ENSMUSG00000020785	388
ENSMUSG00000020787	16
ENSMUSG00000020788	174
ENSMUSG00000020790	328
ENSMUSG00000020792	405
ENSMUSG00000020794	1284
ENSMUSG00000020798	1
ENSMUSG00000020801	270
ENSMUSG00000020802	328
ENSMUSG00000020803	575
ENSMUSG00000020805	4
ENSMUSG00000020806	24
ENSMUSG00000020807	66
ENSMUSG00000020810	132
ENSMUSG00000020811	233
ENSMUSG00000020814	22
ENSMUSG00000020817	406
ENSMUSG00000020818	501
ENSMUSG00000020821	2966
ENSMUSG00000020823	149
ENSMUSG00000020827	636
ENSMUSG00000020828	50
ENSMUSG00000020829	1218
ENSMUSG00000020830	492
ENSMUSG00000020831	104
ENSMUSG00000020832	431
ENSMUSG00000020834	371
ENSMUSG00000020840	1068
ENSMUSG00000020841	743
ENSMUSG00000020843	135
ENSMUSG00000020844	63
ENSMUSG00000020846	4
ENSMUSG00000020847	13
ENSMUSG00000020848	8
ENSMUSG00000020849	4335
ENSMUSG00000020850	1988
[truncated: 9,539 more rows]

## Sheet: Table S3
Ensembl gene ID	rounded expected count
ENSMUSG00000000001	4271
ENSMUSG00000000049	5829
ENSMUSG00000000056	726
ENSMUSG00000000058	1599
ENSMUSG00000000078	1105
ENSMUSG00000000085	343
ENSMUSG00000000088	5934
ENSMUSG00000000093	706
ENSMUSG00000000126	15
ENSMUSG00000000127	431
ENSMUSG00000000131	1383
ENSMUSG00000000142	107
ENSMUSG00000000148	350
ENSMUSG00000000149	3144
ENSMUSG00000000154	3794
ENSMUSG00000000159	2849
ENSMUSG00000000167	100
ENSMUSG00000000168	3599
ENSMUSG00000000171	7812
ENSMUSG00000000184	117
ENSMUSG00000000194	1724
ENSMUSG00000000204	250
ENSMUSG00000000216	1633
ENSMUSG00000000253	1161
ENSMUSG00000000275	496
ENSMUSG00000000276	17
ENSMUSG00000000278	11923
ENSMUSG00000000282	299
ENSMUSG00000000290	82
ENSMUSG00000000295	140
ENSMUSG00000000296	303
ENSMUSG00000000301	194
ENSMUSG00000000303	832
ENSMUSG00000000305	331
ENSMUSG00000000308	627
ENSMUSG00000000317	150
ENSMUSG00000000318	0
ENSMUSG00000000320	56
ENSMUSG00000000325	16731
ENSMUSG00000000339	586
ENSMUSG00000000340	6279
ENSMUSG00000000346	6165
ENSMUSG00000000359	135
ENSMUSG00000000374	2150
ENSMUSG00000000378	409
ENSMUSG00000000384	1271
ENSMUSG00000000385	4875
ENSMUSG00000000392	0
ENSMUSG00000000399	4089
ENSMUSG00000000409	184
ENSMUSG00000000411	44
ENSMUSG00000000416	71
ENSMUSG00000000420	4556
ENSMUSG00000000440	30
ENSMUSG00000000441	6322
ENSMUSG00000000486	13
ENSMUSG00000000489	295
ENSMUSG00000000530	486
ENSMUSG00000000531	18
ENSMUSG00000000532	976
ENSMUSG00000000538	2508
ENSMUSG00000000544	0
ENSMUSG00000000552	13
ENSMUSG00000000555	467
ENSMUSG00000000561	1137
ENSMUSG00000000563	16140
ENSMUSG00000000567	0
ENSMUSG00000000568	2010
ENSMUSG00000000581	1293
ENSMUSG00000000594	1417
ENSMUSG00000000600	949
ENSMUSG00000000605	4831
ENSMUSG00000000628	10
ENSMUSG00000000631	4244
ENSMUSG00000000673	26546
ENSMUSG00000000686	0
ENSMUSG00000000690	356
ENSMUSG00000000693	57
ENSMUSG00000000708	3611
ENSMUSG00000000711	5220
ENSMUSG00000000732	651
ENSMUSG00000000738	2232
ENSMUSG00000000739	1
ENSMUSG00000000740	4530
ENSMUSG00000000743	3660
ENSMUSG00000000751	1804
ENSMUSG00000000753	4629
ENSMUSG00000000759	426
ENSMUSG00000000776	260
ENSMUSG00000000782	7
ENSMUSG00000000791	0
ENSMUSG00000000804	2445
ENSMUSG00000000805	5863
ENSMUSG00000000811	289
ENSMUSG00000000823	389
ENSMUSG00000000826	2591
ENSMUSG00000000827	1028
ENSMUSG00000000876	1024
ENSMUSG00000000884	96
ENSMUSG00000000901	62
ENSMUSG00000000902	925
ENSMUSG00000000915	1088
ENSMUSG00000000916	178
ENSMUSG00000000934	296
ENSMUSG00000000938	986
ENSMUSG00000000948	446
ENSMUSG00000000957	682
ENSMUSG00000000958	6106
ENSMUSG00000000959	61
ENSMUSG00000000976	337
ENSMUSG00000000982	0
ENSMUSG00000001016	4751
ENSMUSG00000001017	1260
ENSMUSG00000001020	287
ENSMUSG00000001025	6245
ENSMUSG00000001029	503
ENSMUSG00000001034	128
ENSMUSG00000001036	363
ENSMUSG00000001039	99
ENSMUSG00000001052	705
ENSMUSG00000001053	50
ENSMUSG00000001054	515
ENSMUSG00000001056	431
ENSMUSG00000001062	389
ENSMUSG00000001065	218
ENSMUSG00000001082	388
ENSMUSG00000001089	1072
ENSMUSG00000001095	1755
ENSMUSG00000001098	1312
ENSMUSG00000001100	3781
ENSMUSG00000001105	440
ENSMUSG00000001119	450
ENSMUSG00000001120	0
ENSMUSG00000001123	41
ENSMUSG00000001138	1050
ENSMUSG00000001143	921
ENSMUSG00000001150	1536
ENSMUSG00000001151	3287
ENSMUSG00000001155	28
ENSMUSG00000001156	301
ENSMUSG00000001157	2078
ENSMUSG00000001158	848
ENSMUSG00000001175	4556
ENSMUSG00000001211	6584
ENSMUSG00000001227	65
ENSMUSG00000001228	0
ENSMUSG00000001229	945
ENSMUSG00000001240	122
ENSMUSG00000001247	1363
ENSMUSG00000001248	458
ENSMUSG00000001249	6089
ENSMUSG00000001270	1558
ENSMUSG00000001280	631
ENSMUSG00000001285	316
ENSMUSG00000001288	224
ENSMUSG00000001289	1377
ENSMUSG00000001300	1025
ENSMUSG00000001305	941
ENSMUSG00000001313	17
ENSMUSG00000001323	12
ENSMUSG00000001333	16
ENSMUSG00000001334	40
ENSMUSG00000001348	569
ENSMUSG00000001349	28
ENSMUSG00000001366	3373
ENSMUSG00000001376	956
ENSMUSG00000001379	237
ENSMUSG00000001380	859
ENSMUSG00000001383	2026
ENSMUSG00000001403	1
ENSMUSG00000001415	2348
ENSMUSG00000001416	4034
ENSMUSG00000001417	1074
ENSMUSG00000001418	2402
ENSMUSG00000001419	771
ENSMUSG00000001420	620
ENSMUSG00000001424	2843
ENSMUSG00000001435	1105
ENSMUSG00000001436	519
ENSMUSG00000001440	5866
ENSMUSG00000001441	5350
ENSMUSG00000001445	1060
ENSMUSG00000001467	4688
ENSMUSG00000001472	4937
ENSMUSG00000001473	48
ENSMUSG00000001482	389
ENSMUSG00000001504	445
ENSMUSG00000001506	120
ENSMUSG00000001507	1157
ENSMUSG00000001517	0
ENSMUSG00000001518	193
ENSMUSG00000001520	74
ENSMUSG00000001521	841
ENSMUSG00000001524	206
ENSMUSG00000001525	1251
ENSMUSG00000001542	2344
ENSMUSG00000001552	2499
ENSMUSG00000001555	16
ENSMUSG00000001569	699
ENSMUSG00000001576	991
ENSMUSG00000001583	427
ENSMUSG00000001588	4
ENSMUSG00000001604	767
ENSMUSG00000001627	1341
ENSMUSG00000001630	282
ENSMUSG00000001632	323
ENSMUSG00000001642	14413
ENSMUSG00000001657	0
ENSMUSG00000001661	18
ENSMUSG00000001663	1262
ENSMUSG00000001665	1831
ENSMUSG00000001666	3220
ENSMUSG00000001670	64
ENSMUSG00000001672	517
ENSMUSG00000001674	1004
ENSMUSG00000001687	5694
ENSMUSG00000001700	731
ENSMUSG00000001707	762
ENSMUSG00000001729	2128
ENSMUSG00000001739	170
ENSMUSG00000001741	38
ENSMUSG00000001750	146
ENSMUSG00000001751	655
ENSMUSG00000001755	2271
ENSMUSG00000001761	651
ENSMUSG00000001763	1932
ENSMUSG00000001767	1133
ENSMUSG00000001768	2489
ENSMUSG00000001773	12580
ENSMUSG00000001774	2194
ENSMUSG00000001783	3631
ENSMUSG00000001785	649
ENSMUSG00000001786	1042
ENSMUSG00000001794	3803
ENSMUSG00000001802	14
ENSMUSG00000001827	9708
ENSMUSG00000001829	653
ENSMUSG00000001833	3696
ENSMUSG00000001844	205
ENSMUSG00000001855	1420
ENSMUSG00000001864	5353
ENSMUSG00000001870	632
ENSMUSG00000001891	6965
ENSMUSG00000001909	632
ENSMUSG00000001910	1593
ENSMUSG00000001911	154
ENSMUSG00000001930	14
ENSMUSG00000001942	2495
ENSMUSG00000001943	6
ENSMUSG00000001946	753
ENSMUSG00000001948	102
ENSMUSG00000001983	2061
ENSMUSG00000001995	484
ENSMUSG00000001998	103
ENSMUSG00000001999	595
ENSMUSG00000002017	1499
ENSMUSG00000002020	0
ENSMUSG00000002028	157
ENSMUSG00000002031	1157
ENSMUSG00000002033	24
ENSMUSG00000002043	367
ENSMUSG00000002052	953
ENSMUSG00000002058	111
ENSMUSG00000002059	1156
ENSMUSG00000002064	1661
ENSMUSG00000002076	2
ENSMUSG00000002083	39
ENSMUSG00000002102	2661
ENSMUSG00000002103	616
ENSMUSG00000002105	726
ENSMUSG00000002107	113
ENSMUSG00000002108	1367
ENSMUSG00000002109	412
ENSMUSG00000002111	34
ENSMUSG00000002129	1930
ENSMUSG00000002147	1223
ENSMUSG00000002190	6
ENSMUSG00000002204	43364
ENSMUSG00000002205	1211
ENSMUSG00000002210	164
ENSMUSG00000002221	303
ENSMUSG00000002222	2595
ENSMUSG00000002227	199
ENSMUSG00000002228	395
ENSMUSG00000002233	3385
ENSMUSG00000002249	140
ENSMUSG00000002250	774
ENSMUSG00000002257	147
ENSMUSG00000002265	221
ENSMUSG00000002266	1
ENSMUSG00000002274	464
ENSMUSG00000002279	305
ENSMUSG00000002280	1037
ENSMUSG00000002297	7
ENSMUSG00000002307	1347
ENSMUSG00000002308	427
ENSMUSG00000002319	906
ENSMUSG00000002320	1382
ENSMUSG00000002324	6
ENSMUSG00000002325	979
ENSMUSG00000002326	1004
ENSMUSG00000002329	174
ENSMUSG00000002332	764
ENSMUSG00000002342	246
ENSMUSG00000002343	168
ENSMUSG00000002345	402
ENSMUSG00000002346	387
ENSMUSG00000002365	5492
ENSMUSG00000002372	1180
ENSMUSG00000002379	3023
ENSMUSG00000002393	1528
ENSMUSG00000002395	663
ENSMUSG00000002396	398
ENSMUSG00000002409	519
ENSMUSG00000002413	438
ENSMUSG00000002416	4588
ENSMUSG00000002455	2213
ENSMUSG00000002458	3
ENSMUSG00000002459	0
ENSMUSG00000002475	4984
ENSMUSG00000002477	669
ENSMUSG00000002486	262
ENSMUSG00000002489	580
ENSMUSG00000002496	678
ENSMUSG00000002504	1970
ENSMUSG00000002524	3293
ENSMUSG00000002546	1356
ENSMUSG00000002550	1479
ENSMUSG00000002565	2643
ENSMUSG00000002578	77
ENSMUSG00000002580	655
ENSMUSG00000002588	10
ENSMUSG00000002602	1253
ENSMUSG00000002603	243
ENSMUSG00000002608	415
ENSMUSG00000002617	1486
ENSMUSG00000002625	803
ENSMUSG00000002635	41
ENSMUSG00000002658	556
ENSMUSG00000002660	1148
ENSMUSG00000002661	488
ENSMUSG00000002668	153
ENSMUSG00000002679	816
ENSMUSG00000002688	342
ENSMUSG00000002699	6
ENSMUSG00000002718	2374
ENSMUSG00000002728	2352
ENSMUSG00000002731	501
ENSMUSG00000002732	21
ENSMUSG00000002733	716
ENSMUSG00000002741	3133
ENSMUSG00000002748	2213
ENSMUSG00000002763	1355
ENSMUSG00000002767	1309
ENSMUSG00000002769	392
ENSMUSG00000002778	2823
ENSMUSG00000002781	266
ENSMUSG00000002797	2569
ENSMUSG00000002799	138
ENSMUSG00000002803	463
ENSMUSG00000002804	857
ENSMUSG00000002808	221
ENSMUSG00000002812	1120
ENSMUSG00000002814	561
ENSMUSG00000002820	788
ENSMUSG00000002825	133
ENSMUSG00000002831	3
ENSMUSG00000002833	496
ENSMUSG00000002835	27
ENSMUSG00000002844	454
ENSMUSG00000002845	217
ENSMUSG00000002846	1020
ENSMUSG00000002847	237
ENSMUSG00000002870	193
ENSMUSG00000002871	366
ENSMUSG00000002881	1490
ENSMUSG00000002885	307
ENSMUSG00000002897	298
ENSMUSG00000002900	1934
ENSMUSG00000002908	372
ENSMUSG00000002910	143
ENSMUSG00000002944	282
ENSMUSG00000002948	477
ENSMUSG00000002949	2055
ENSMUSG00000002957	5358
ENSMUSG00000002963	1405
ENSMUSG00000002968	1621
ENSMUSG00000002980	5202
ENSMUSG00000002981	4910
ENSMUSG00000002983	85
ENSMUSG00000002984	702
ENSMUSG00000002985	29982
ENSMUSG00000002992	3013
ENSMUSG00000002997	62
ENSMUSG00000003031	4778
ENSMUSG00000003032	238
ENSMUSG00000003033	951
ENSMUSG00000003037	2483
ENSMUSG00000003038	77
ENSMUSG00000003039	1727
ENSMUSG00000003051	937
ENSMUSG00000003053	236214
ENSMUSG00000003062	414
ENSMUSG00000003068	1771
ENSMUSG00000003072	3036
ENSMUSG00000003099	3028
ENSMUSG00000003119	495
ENSMUSG00000003123	199
ENSMUSG00000003131	1762
ENSMUSG00000003134	678
ENSMUSG00000003135	4493
ENSMUSG00000003154	236
ENSMUSG00000003161	2123
ENSMUSG00000003178	28
ENSMUSG00000003184	672
ENSMUSG00000003190	51
ENSMUSG00000003198	209
ENSMUSG00000003199	1686
ENSMUSG00000003200	34
ENSMUSG00000003206	0
ENSMUSG00000003208	401
ENSMUSG00000003226	5664
ENSMUSG00000003228	1537
ENSMUSG00000003233	915
ENSMUSG00000003234	2817
ENSMUSG00000003235	1882
ENSMUSG00000003269	621
ENSMUSG00000003273	171
ENSMUSG00000003283	9
ENSMUSG00000003299	1163
ENSMUSG00000003308	1284
ENSMUSG00000003309	1058
ENSMUSG00000003316	2490
ENSMUSG00000003344	1162
ENSMUSG00000003345	2424
ENSMUSG00000003346	2163
ENSMUSG00000003348	247
ENSMUSG00000003352	194
ENSMUSG00000003355	8
ENSMUSG00000003360	2565
ENSMUSG00000003363	2798
ENSMUSG00000003378	218
ENSMUSG00000003380	2537
ENSMUSG00000003382	274
ENSMUSG00000003402	3702
ENSMUSG00000003410	25
ENSMUSG00000003420	2135
ENSMUSG00000003421	1073
ENSMUSG00000003423	503
ENSMUSG00000003429	6878
ENSMUSG00000003435	2241
ENSMUSG00000003437	1039
ENSMUSG00000003438	1291
ENSMUSG00000003444	217
ENSMUSG00000003452	59
ENSMUSG00000003464	4004
ENSMUSG00000003476	15
ENSMUSG00000003477	3383
ENSMUSG00000003484	0
ENSMUSG00000003500	173
ENSMUSG00000003518	612
ENSMUSG00000003526	12632
ENSMUSG00000003527	475
ENSMUSG00000003528	1055
ENSMUSG00000003531	419
ENSMUSG00000003534	2459
ENSMUSG00000003541	229
ENSMUSG00000003546	2703
ENSMUSG00000003549	104
ENSMUSG00000003559	3144
ENSMUSG00000003573	260
ENSMUSG00000003575	112
ENSMUSG00000003581	390
ENSMUSG00000003585	112
ENSMUSG00000003604	998
ENSMUSG00000003617	29
ENSMUSG00000003623	1651
ENSMUSG00000003644	374
ENSMUSG00000003660	2365
ENSMUSG00000003662	8115
ENSMUSG00000003680	296
ENSMUSG00000003721	2477
ENSMUSG00000003731	4737
ENSMUSG00000003746	4428
ENSMUSG00000003752	167
ENSMUSG00000003762	312
ENSMUSG00000003778	711
ENSMUSG00000003779	1
ENSMUSG00000003808	1126
ENSMUSG00000003809	9338
ENSMUSG00000003810	1472
ENSMUSG00000003812	491
ENSMUSG00000003813	20538
ENSMUSG00000003814	12524
ENSMUSG00000003847	1210
ENSMUSG00000003848	501
ENSMUSG00000003849	2265
ENSMUSG00000003863	0
ENSMUSG00000003865	661
ENSMUSG00000003868	332
ENSMUSG00000003872	0
ENSMUSG00000003873	703
ENSMUSG00000003882	3
ENSMUSG00000003923	3147
ENSMUSG00000003929	267
ENSMUSG00000003948	369
ENSMUSG00000003949	469
ENSMUSG00000003955	332
ENSMUSG00000003970	5620
ENSMUSG00000003992	706
ENSMUSG00000004018	400
ENSMUSG00000004031	0
ENSMUSG00000004032	2862
ENSMUSG00000004035	156
ENSMUSG00000004040	3532
ENSMUSG00000004043	65
ENSMUSG00000004044	1882
ENSMUSG00000004054	841
ENSMUSG00000004056	1586
ENSMUSG00000004069	5267
ENSMUSG00000004070	5418
ENSMUSG00000004085	254
ENSMUSG00000004096	2675
ENSMUSG00000004098	40
ENSMUSG00000004099	475
ENSMUSG00000004100	277
ENSMUSG00000004105	199
ENSMUSG00000004127	61
ENSMUSG00000004151	272
ENSMUSG00000004187	105
ENSMUSG00000004207	25013
ENSMUSG00000004231	59
ENSMUSG00000004233	899
ENSMUSG00000004263	2608
ENSMUSG00000004264	6359
ENSMUSG00000004266	542
ENSMUSG00000004267	88
ENSMUSG00000004270	2923
ENSMUSG00000004285	0
ENSMUSG00000004319	7195
ENSMUSG00000004328	12
ENSMUSG00000004347	107
ENSMUSG00000004356	2576
ENSMUSG00000004364	3725
ENSMUSG00000004383	263
ENSMUSG00000004393	261
ENSMUSG00000004394	2817
ENSMUSG00000004446	1442
ENSMUSG00000004451	1671
ENSMUSG00000004455	3918
ENSMUSG00000004460	2963
ENSMUSG00000004462	607
ENSMUSG00000004473	1
ENSMUSG00000004500	47
ENSMUSG00000004508	252
ENSMUSG00000004530	1213
ENSMUSG00000004535	7664
ENSMUSG00000004558	2949
ENSMUSG00000004561	403
ENSMUSG00000004562	188
ENSMUSG00000004565	1313
ENSMUSG00000004567	2034
ENSMUSG00000004568	1255
ENSMUSG00000004591	2795
ENSMUSG00000004610	3162
ENSMUSG00000004612	0
ENSMUSG00000004626	1496
ENSMUSG00000004631	287
ENSMUSG00000004633	308
ENSMUSG00000004637	237
ENSMUSG00000004642	1099
ENSMUSG00000004655	69629
ENSMUSG00000004661	0
ENSMUSG00000004665	734
ENSMUSG00000004667	1275
ENSMUSG00000004668	37
ENSMUSG00000004677	718
ENSMUSG00000004698	0
ENSMUSG00000004730	28
ENSMUSG00000004748	1206
ENSMUSG00000004768	274
ENSMUSG00000004771	6210
ENSMUSG00000004788	1209
ENSMUSG00000004789	9163
ENSMUSG00000004791	54
ENSMUSG00000004798	2474
ENSMUSG00000004814	65
ENSMUSG00000004815	1482
ENSMUSG00000004837	193
ENSMUSG00000004843	1900
ENSMUSG00000004846	2023
ENSMUSG00000004849	1736
ENSMUSG00000004864	155
ENSMUSG00000004865	2033
ENSMUSG00000004880	480
ENSMUSG00000004885	371
ENSMUSG00000004891	1928
ENSMUSG00000004895	985
ENSMUSG00000004896	99
ENSMUSG00000004897	2950
ENSMUSG00000004929	55
ENSMUSG00000004931	319
ENSMUSG00000004934	577
ENSMUSG00000004936	1752
ENSMUSG00000004937	1948
ENSMUSG00000004945	927
ENSMUSG00000004947	565
ENSMUSG00000004951	296
ENSMUSG00000004952	0
ENSMUSG00000004980	22190
ENSMUSG00000004988	0
ENSMUSG00000004994	71
ENSMUSG00000004996	151
ENSMUSG00000005034	2353
ENSMUSG00000005043	273
ENSMUSG00000005054	937
ENSMUSG00000005069	10432
ENSMUSG00000005078	663
ENSMUSG00000005087	119
ENSMUSG00000005102	545
ENSMUSG00000005103	4497
ENSMUSG00000005107	878
ENSMUSG00000005124	6
ENSMUSG00000005125	102391
ENSMUSG00000005142	3938
ENSMUSG00000005148	104
ENSMUSG00000005150	401
ENSMUSG00000005161	3371
ENSMUSG00000005198	2545
ENSMUSG00000005202	211
ENSMUSG00000005204	2831
ENSMUSG00000005225	797
ENSMUSG00000005233	76
ENSMUSG00000005251	1083
ENSMUSG00000005262	873
ENSMUSG00000005267	0
ENSMUSG00000005268	563
ENSMUSG00000005299	8065
ENSMUSG00000005312	9353
ENSMUSG00000005320	1841
ENSMUSG00000005354	2949
ENSMUSG00000005360	139
ENSMUSG00000005362	1500
ENSMUSG00000005364	658
ENSMUSG00000005370	426
ENSMUSG00000005371	1675
ENSMUSG00000005373	1702
ENSMUSG00000005374	249
ENSMUSG00000005378	211
ENSMUSG00000005397	698
ENSMUSG00000005410	84
ENSMUSG00000005413	2308
ENSMUSG00000005417	6338
ENSMUSG00000005442	838
ENSMUSG00000005447	275
ENSMUSG00000005465	70
ENSMUSG00000005469	1809
ENSMUSG00000005470	6
ENSMUSG00000005481	197
ENSMUSG00000005483	1221
ENSMUSG00000005501	609
ENSMUSG00000005505	1068
ENSMUSG00000005506	2745
ENSMUSG00000005510	3050
ENSMUSG00000005514	5208
ENSMUSG00000005533	921
ENSMUSG00000005534	1066
ENSMUSG00000005547	29058
ENSMUSG00000005566	2269
ENSMUSG00000005575	1079
ENSMUSG00000005580	580
ENSMUSG00000005583	126
ENSMUSG00000005609	1640
ENSMUSG00000005610	21889
ENSMUSG00000005611	23
ENSMUSG00000005615	3370
ENSMUSG00000005621	986
ENSMUSG00000005625	3044
ENSMUSG00000005640	599
ENSMUSG00000005656	5846
ENSMUSG00000005667	8
ENSMUSG00000005672	119
ENSMUSG00000005674	1730
ENSMUSG00000005677	20
ENSMUSG00000005681	10314
ENSMUSG00000005682	762
ENSMUSG00000005683	6609
ENSMUSG00000005686	527
ENSMUSG00000005687	967
ENSMUSG00000005698	1893
ENSMUSG00000005699	16
ENSMUSG00000005718	124
ENSMUSG00000005732	610
ENSMUSG00000005763	190
ENSMUSG00000005774	582
ENSMUSG00000005779	3061
ENSMUSG00000005802	2434
ENSMUSG00000005803	1434
ENSMUSG00000005804	620
ENSMUSG00000005813	1927
ENSMUSG00000005823	934
ENSMUSG00000005836	11
ENSMUSG00000005846	763
ENSMUSG00000005871	1314
ENSMUSG00000005873	10287
ENSMUSG00000005881	1675
ENSMUSG00000005882	1351
ENSMUSG00000005886	2085
ENSMUSG00000005893	1697
ENSMUSG00000005897	253
ENSMUSG00000005899	513
ENSMUSG00000005907	498
ENSMUSG00000005936	1053
ENSMUSG00000005947	0
ENSMUSG00000005949	561
ENSMUSG00000005951	773
ENSMUSG00000005958	168
ENSMUSG00000005968	1389
ENSMUSG00000005973	685
ENSMUSG00000005981	28224
ENSMUSG00000005982	1631
ENSMUSG00000005983	1
ENSMUSG00000006005	1925
ENSMUSG00000006010	1981
ENSMUSG00000006014	17
ENSMUSG00000006019	206
ENSMUSG00000006021	210
ENSMUSG00000006024	2764
ENSMUSG00000006050	989
ENSMUSG00000006056	1535
ENSMUSG00000006057	3672
ENSMUSG00000006058	1198
ENSMUSG00000006095	1264
ENSMUSG00000006127	366
ENSMUSG00000006134	414
ENSMUSG00000006154	53
ENSMUSG00000006169	6409
ENSMUSG00000006191	616
ENSMUSG00000006205	2625
ENSMUSG00000006215	347
ENSMUSG00000006216	637
ENSMUSG00000006218	155
ENSMUSG00000006219	36
ENSMUSG00000006235	93
ENSMUSG00000006262	1147
ENSMUSG00000006269	2693
ENSMUSG00000006273	11054
ENSMUSG00000006276	522
ENSMUSG00000006281	440
ENSMUSG00000006288	298
ENSMUSG00000006289	330
ENSMUSG00000006299	5965
ENSMUSG00000006301	650
ENSMUSG00000006304	2628
ENSMUSG00000006307	602
ENSMUSG00000006311	0
ENSMUSG00000006313	78
ENSMUSG00000006315	1350
ENSMUSG00000006333	4895
ENSMUSG00000006335	391
ENSMUSG00000006342	14966
ENSMUSG00000006344	641
ENSMUSG00000006345	21397
ENSMUSG00000006356	1717
ENSMUSG00000006360	560
ENSMUSG00000006362	7
ENSMUSG00000006369	228
ENSMUSG00000006378	1241
ENSMUSG00000006386	1863
ENSMUSG00000006389	0
ENSMUSG00000006390	1280
ENSMUSG00000006392	1029
ENSMUSG00000006395	611
ENSMUSG00000006398	83
ENSMUSG00000006403	0
ENSMUSG00000006411	10
ENSMUSG00000006412	596
ENSMUSG00000006418	1622
ENSMUSG00000006435	102
ENSMUSG00000006442	142
ENSMUSG00000006445	202
ENSMUSG00000006456	418
ENSMUSG00000006457	222
ENSMUSG00000006463	410
ENSMUSG00000006464	318
ENSMUSG00000006469	1470
ENSMUSG00000006471	419
ENSMUSG00000006476	258
ENSMUSG00000006494	2166
ENSMUSG00000006498	3578
ENSMUSG00000006517	404
ENSMUSG00000006519	2158
ENSMUSG00000006522	8
ENSMUSG00000006526	367
ENSMUSG00000006527	816
ENSMUSG00000006529	0
ENSMUSG00000006538	83
ENSMUSG00000006567	577
ENSMUSG00000006574	2556
ENSMUSG00000006575	1430
ENSMUSG00000006576	11
ENSMUSG00000006585	0
ENSMUSG00000006586	0
ENSMUSG00000006587	101
ENSMUSG00000006589	985
ENSMUSG00000006599	1666
ENSMUSG00000006611	62
ENSMUSG00000006641	3344
ENSMUSG00000006642	0
ENSMUSG00000006649	638
ENSMUSG00000006651	85
ENSMUSG00000006673	1390
ENSMUSG00000006675	4
ENSMUSG00000006676	2989
ENSMUSG00000006699	4211
ENSMUSG00000006705	146
ENSMUSG00000006711	5587
ENSMUSG00000006715	105
ENSMUSG00000006717	740
ENSMUSG00000006724	1209
ENSMUSG00000006728	990
ENSMUSG00000006731	1846
ENSMUSG00000006732	100
ENSMUSG00000006736	2327
ENSMUSG00000006740	7191
ENSMUSG00000006763	163
ENSMUSG00000006777	11
ENSMUSG00000006782	29
ENSMUSG00000006784	71
ENSMUSG00000006800	408
ENSMUSG00000006818	11241
ENSMUSG00000006850	1488
ENSMUSG00000006906	321
ENSMUSG00000006920	2105
ENSMUSG00000006930	1
ENSMUSG00000006931	38
ENSMUSG00000006932	15204
ENSMUSG00000006941	707
ENSMUSG00000006958	19
ENSMUSG00000006998	4903
ENSMUSG00000007029	1548
ENSMUSG00000007033	11
ENSMUSG00000007034	1607
ENSMUSG00000007035	22
ENSMUSG00000007036	1696
ENSMUSG00000007038	1046
ENSMUSG00000007039	359
ENSMUSG00000007041	2151
ENSMUSG00000007050	42
ENSMUSG00000007080	5
ENSMUSG00000007097	27
ENSMUSG00000007122	108
ENSMUSG00000007207	1
ENSMUSG00000007216	226
ENSMUSG00000007379	45
ENSMUSG00000007411	2566
ENSMUSG00000007415	764
ENSMUSG00000007440	2
ENSMUSG00000007458	5736
ENSMUSG00000007476	762
ENSMUSG00000007564	3092
ENSMUSG00000007570	24
ENSMUSG00000007589	195
ENSMUSG00000007603	325
ENSMUSG00000007610	1664
ENSMUSG00000007613	640
ENSMUSG00000007617	169
ENSMUSG00000007646	2
ENSMUSG00000007655	813
ENSMUSG00000007656	3198
ENSMUSG00000007659	5664
ENSMUSG00000007670	2752
ENSMUSG00000007721	651
ENSMUSG00000007739	3189
ENSMUSG00000007777	899
ENSMUSG00000007783	3
ENSMUSG00000007812	1296
ENSMUSG00000007815	12027
ENSMUSG00000007817	371
ENSMUSG00000007827	167
ENSMUSG00000007833	606
ENSMUSG00000007836	655
ENSMUSG00000007837	679
ENSMUSG00000007850	7507
ENSMUSG00000007867	173
ENSMUSG00000007872	437
ENSMUSG00000007880	1655
ENSMUSG00000007891	14384
ENSMUSG00000007892	5328
ENSMUSG00000007950	834
ENSMUSG00000007987	204
ENSMUSG00000007989	1
ENSMUSG00000008036	764
ENSMUSG00000008090	228
ENSMUSG00000008129	1
ENSMUSG00000008136	432
ENSMUSG00000008140	5069
ENSMUSG00000008153	169
ENSMUSG00000008167	102
ENSMUSG00000008200	518
ENSMUSG00000008206	203
ENSMUSG00000008226	651
ENSMUSG00000008301	750
ENSMUSG00000008305	292
ENSMUSG00000008333	2102
ENSMUSG00000008373	672
ENSMUSG00000008384	268
ENSMUSG00000008393	53
ENSMUSG00000008398	526
ENSMUSG00000008429	1147
ENSMUSG00000008435	195
ENSMUSG00000008438	92
ENSMUSG00000008450	881
ENSMUSG00000008475	5143
ENSMUSG00000008482	28
ENSMUSG00000008540	5763
ENSMUSG00000008575	723
ENSMUSG00000008601	160
ENSMUSG00000008604	1843
ENSMUSG00000008668	4226
ENSMUSG00000008683	2926
ENSMUSG00000008690	785
ENSMUSG00000008730	3540
ENSMUSG00000008734	199
ENSMUSG00000008763	4700
ENSMUSG00000008822	335
ENSMUSG00000008845	157
ENSMUSG00000008855	1799
ENSMUSG00000008859	2141
ENSMUSG00000008892	3851
ENSMUSG00000008958	461
ENSMUSG00000008976	1699
ENSMUSG00000008999	633
ENSMUSG00000009013	704
ENSMUSG00000009030	660
ENSMUSG00000009035	520
ENSMUSG00000009073	3185
ENSMUSG00000009076	330
ENSMUSG00000009079	3166
ENSMUSG00000009090	1749
ENSMUSG00000009092	174
ENSMUSG00000009112	962
ENSMUSG00000009145	518
ENSMUSG00000009185	85
ENSMUSG00000009207	252
ENSMUSG00000009281	13600
ENSMUSG00000009291	8375
ENSMUSG00000009293	1317
ENSMUSG00000009356	11
ENSMUSG00000009376	379
ENSMUSG00000009378	958
ENSMUSG00000009394	57
ENSMUSG00000009418	33
ENSMUSG00000009470	4935
ENSMUSG00000009535	1280
ENSMUSG00000009545	206
ENSMUSG00000009549	1276
ENSMUSG00000009555	1020
ENSMUSG00000009563	341
ENSMUSG00000009566	602
ENSMUSG00000009569	357
ENSMUSG00000009575	284
ENSMUSG00000009585	0
ENSMUSG00000009614	3541
ENSMUSG00000009621	701
ENSMUSG00000009628	26
ENSMUSG00000009630	1898
ENSMUSG00000009633	49
ENSMUSG00000009640	718
ENSMUSG00000009646	6
ENSMUSG00000009647	1173
ENSMUSG00000009654	27
ENSMUSG00000009681	1503
ENSMUSG00000009687	55
ENSMUSG00000009733	777
ENSMUSG00000009739	733
ENSMUSG00000009741	1414
ENSMUSG00000009772	2375
ENSMUSG00000009828	213
ENSMUSG00000009863	9546
ENSMUSG00000009876	82
ENSMUSG00000009894	380
ENSMUSG00000009905	3019
ENSMUSG00000009907	2350
ENSMUSG00000009927	4252
ENSMUSG00000010025	9714
ENSMUSG00000010045	1339
ENSMUSG00000010047	1529
ENSMUSG00000010048	616
ENSMUSG00000010051	13
ENSMUSG00000010054	2146
ENSMUSG00000010057	182
ENSMUSG00000010064	3882
ENSMUSG00000010067	405
ENSMUSG00000010080	1043
ENSMUSG00000010095	5415
ENSMUSG00000010097	1112
ENSMUSG00000010110	1081
ENSMUSG00000010122	4101
ENSMUSG00000010136	10
ENSMUSG00000010154	182
ENSMUSG00000010175	2
ENSMUSG00000010205	788
ENSMUSG00000010277	10054
ENSMUSG00000010290	174
ENSMUSG00000010307	256
ENSMUSG00000010342	1
ENSMUSG00000010358	49
ENSMUSG00000010362	292
ENSMUSG00000010376	999
ENSMUSG00000010392	739
ENSMUSG00000010406	267
ENSMUSG00000010453	1858
ENSMUSG00000010461	0
ENSMUSG00000010517	2122
ENSMUSG00000010529	629
ENSMUSG00000010554	1005
ENSMUSG00000010601	95
ENSMUSG00000010607	1215
ENSMUSG00000010608	1773
ENSMUSG00000010609	354
ENSMUSG00000010651	10681
ENSMUSG00000010660	211
ENSMUSG00000010663	2191
ENSMUSG00000010721	431
ENSMUSG00000010751	84
ENSMUSG00000010755	1270
ENSMUSG00000010911	609
ENSMUSG00000010914	3283
ENSMUSG00000010936	731
ENSMUSG00000011008	1218
ENSMUSG00000011034	3616
ENSMUSG00000011096	374
ENSMUSG00000011114	1152
ENSMUSG00000011148	1391
ENSMUSG00000011158	603
ENSMUSG00000011171	0
ENSMUSG00000011179	6197
ENSMUSG00000011254	122
ENSMUSG00000011257	275
ENSMUSG00000011263	696
ENSMUSG00000011305	165
ENSMUSG00000011306	698
ENSMUSG00000011349	0
ENSMUSG00000011382	1377
ENSMUSG00000011427	274
ENSMUSG00000011589	0
ENSMUSG00000011658	38
ENSMUSG00000011752	7427
ENSMUSG00000011831	3682
ENSMUSG00000011832	2442
ENSMUSG00000011837	456
ENSMUSG00000011877	1012
ENSMUSG00000011884	243
ENSMUSG00000011958	750
ENSMUSG00000011960	379
ENSMUSG00000012017	37
ENSMUSG00000012042	80
ENSMUSG00000012076	525
ENSMUSG00000012114	1131
ENSMUSG00000012117	1272
ENSMUSG00000012126	46
ENSMUSG00000012296	462
ENSMUSG00000012350	609
ENSMUSG00000012422	2401
ENSMUSG00000012429	740
ENSMUSG00000012443	4
ENSMUSG00000012483	688
ENSMUSG00000012535	3221
ENSMUSG00000012609	120
ENSMUSG00000012640	327
ENSMUSG00000012705	61
ENSMUSG00000012819	0
ENSMUSG00000012848	5206
ENSMUSG00000013033	91
ENSMUSG00000013076	228
ENSMUSG00000013089	721
ENSMUSG00000013150	591
ENSMUSG00000013155	102
ENSMUSG00000013160	2444
ENSMUSG00000013236	71
ENSMUSG00000013275	332
ENSMUSG00000013367	16
ENSMUSG00000013418	117
ENSMUSG00000013419	339
ENSMUSG00000013465	1432
ENSMUSG00000013483	0
ENSMUSG00000013495	519
ENSMUSG00000013539	1718
ENSMUSG00000013584	642
ENSMUSG00000013593	10823
ENSMUSG00000013611	29
ENSMUSG00000013622	581
ENSMUSG00000013629	201
ENSMUSG00000013646	1250
ENSMUSG00000013662	6016
ENSMUSG00000013663	767
ENSMUSG00000013698	452
ENSMUSG00000013701	2490
ENSMUSG00000013707	10
ENSMUSG00000013736	2505
ENSMUSG00000013787	2864
ENSMUSG00000013822	1087
ENSMUSG00000013833	514
ENSMUSG00000013846	794
ENSMUSG00000013858	1998
ENSMUSG00000013878	755
ENSMUSG00000013921	34
ENSMUSG00000013936	122
ENSMUSG00000013973	474
ENSMUSG00000013997	3499
ENSMUSG00000014039	69
ENSMUSG00000014074	745
ENSMUSG00000014075	337
ENSMUSG00000014077	8350
ENSMUSG00000014158	1663
ENSMUSG00000014164	137
ENSMUSG00000014177	1846
ENSMUSG00000014195	2793
ENSMUSG00000014226	1609
ENSMUSG00000014232	427
ENSMUSG00000014243	304
ENSMUSG00000014245	533
ENSMUSG00000014301	410
ENSMUSG00000014303	4661
ENSMUSG00000014313	13406
ENSMUSG00000014329	5595
ENSMUSG00000014349	1919
ENSMUSG00000014353	1558
ENSMUSG00000014355	1222
ENSMUSG00000014361	1405
ENSMUSG00000014402	2770
ENSMUSG00000014418	465
ENSMUSG00000014426	677
ENSMUSG00000014444	805
ENSMUSG00000014470	385
ENSMUSG00000014496	722
ENSMUSG00000014498	225
ENSMUSG00000014504	1323
ENSMUSG00000014543	30
ENSMUSG00000014547	487
ENSMUSG00000014550	881
ENSMUSG00000014551	977
ENSMUSG00000014554	495
ENSMUSG00000014592	375
ENSMUSG00000014599	263
ENSMUSG00000014601	980
ENSMUSG00000014602	189
ENSMUSG00000014606	3494
ENSMUSG00000014633	815
ENSMUSG00000014668	1046
ENSMUSG00000014704	27
ENSMUSG00000014748	1930
ENSMUSG00000014763	1321
ENSMUSG00000014767	306
ENSMUSG00000014769	4144
ENSMUSG00000014771	682
ENSMUSG00000014773	93
ENSMUSG00000014776	0
ENSMUSG00000014778	272
ENSMUSG00000014791	264
ENSMUSG00000014813	1500
ENSMUSG00000014837	9
ENSMUSG00000014846	33
ENSMUSG00000014850	1659
ENSMUSG00000014856	885
ENSMUSG00000014859	986
ENSMUSG00000014867	4639
ENSMUSG00000014905	2950
ENSMUSG00000014907	290
ENSMUSG00000014932	1391
ENSMUSG00000014956	15421
ENSMUSG00000014959	2172
ENSMUSG00000014980	183
ENSMUSG00000015002	2765
ENSMUSG00000015016	911
ENSMUSG00000015023	877
ENSMUSG00000015027	1512
ENSMUSG00000015053	808
ENSMUSG00000015083	0
ENSMUSG00000015085	16
ENSMUSG00000015087	2729
ENSMUSG00000015090	96
ENSMUSG00000015092	1537
ENSMUSG00000015093	108
ENSMUSG00000015094	138
ENSMUSG00000015095	1923
ENSMUSG00000015112	7230
ENSMUSG00000015120	1459
ENSMUSG00000015126	648
ENSMUSG00000015127	1115
ENSMUSG00000015133	313
ENSMUSG00000015134	1546
ENSMUSG00000015143	360
ENSMUSG00000015149	1552
ENSMUSG00000015165	5239
ENSMUSG00000015176	626
ENSMUSG00000015189	480
ENSMUSG00000015202	937
ENSMUSG00000015222	758
ENSMUSG00000015224	42
ENSMUSG00000015243	1241
ENSMUSG00000015247	1201
ENSMUSG00000015305	320
ENSMUSG00000015312	236
ENSMUSG00000015335	50
ENSMUSG00000015337	14
ENSMUSG00000015341	2570
ENSMUSG00000015354	373
ENSMUSG00000015355	53
ENSMUSG00000015357	6705
ENSMUSG00000015363	491
ENSMUSG00000015377	52
ENSMUSG00000015396	70
ENSMUSG00000015437	0
ENSMUSG00000015452	100
ENSMUSG00000015461	706
ENSMUSG00000015467	9
ENSMUSG00000015468	301
ENSMUSG00000015474	2141
ENSMUSG00000015476	116
ENSMUSG00000015478	1733
ENSMUSG00000015488	100
ENSMUSG00000015501	366
ENSMUSG00000015522	747
ENSMUSG00000015533	1
ENSMUSG00000015536	2795
ENSMUSG00000015542	299
ENSMUSG00000015568	26190
ENSMUSG00000015575	5089
ENSMUSG00000015597	332
ENSMUSG00000015599	0
ENSMUSG00000015605	1104
ENSMUSG00000015619	401
ENSMUSG00000015627	4
ENSMUSG00000015647	2631
ENSMUSG00000015652	267
ENSMUSG00000015653	1819
ENSMUSG00000015656	26780
ENSMUSG00000015659	510
ENSMUSG00000015671	2644
ENSMUSG00000015672	785
ENSMUSG00000015697	3856
ENSMUSG00000015702	15
ENSMUSG00000015709	131
ENSMUSG00000015711	1484
ENSMUSG00000015733	4784
ENSMUSG00000015745	212
ENSMUSG00000015747	400
ENSMUSG00000015748	453
ENSMUSG00000015749	896
ENSMUSG00000015750	3334
ENSMUSG00000015755	3055
ENSMUSG00000015757	611
ENSMUSG00000015759	1630
ENSMUSG00000015766	4826
ENSMUSG00000015776	1190
ENSMUSG00000015787	36
ENSMUSG00000015790	845
ENSMUSG00000015804	1360
ENSMUSG00000015806	13241
ENSMUSG00000015837	7218
ENSMUSG00000015839	3311
ENSMUSG00000015843	29
ENSMUSG00000015846	4024
ENSMUSG00000015850	197
ENSMUSG00000015852	47
ENSMUSG00000015854	11
ENSMUSG00000015869	1462
ENSMUSG00000015880	0
ENSMUSG00000015882	126
ENSMUSG00000015889	1556
ENSMUSG00000015932	8690
ENSMUSG00000015937	2248
ENSMUSG00000015942	224
ENSMUSG00000015943	597
ENSMUSG00000015944	748
ENSMUSG00000015947	20
ENSMUSG00000015950	12
ENSMUSG00000015957	48
ENSMUSG00000015961	4483
ENSMUSG00000015966	18
ENSMUSG00000015970	4684
ENSMUSG00000015971	855
ENSMUSG00000015980	8
ENSMUSG00000015994	1926
ENSMUSG00000016018	2755
ENSMUSG00000016024	162
ENSMUSG00000016028	217
ENSMUSG00000016087	127
ENSMUSG00000016128	2781
ENSMUSG00000016179	141
ENSMUSG00000016181	411
ENSMUSG00000016194	187
ENSMUSG00000016200	12
ENSMUSG00000016252	4838
ENSMUSG00000016253	956
ENSMUSG00000016256	1261
ENSMUSG00000016257	2681
ENSMUSG00000016262	2
ENSMUSG00000016344	1004
ENSMUSG00000016349	455
ENSMUSG00000016386	356
ENSMUSG00000016458	593
ENSMUSG00000016477	118
ENSMUSG00000016481	4128
ENSMUSG00000016487	3556
ENSMUSG00000016493	0
ENSMUSG00000016494	1445
ENSMUSG00000016495	64
ENSMUSG00000016496	160
ENSMUSG00000016503	907
ENSMUSG00000016520	823
ENSMUSG00000016526	19
ENSMUSG00000016528	3103
ENSMUSG00000016541	1067
ENSMUSG00000016554	1630
ENSMUSG00000016559	8902
ENSMUSG00000016619	2341
ENSMUSG00000016624	12
ENSMUSG00000016637	202
ENSMUSG00000016664	4826
ENSMUSG00000016756	4766
ENSMUSG00000016757	484
ENSMUSG00000016758	0
ENSMUSG00000016763	1
ENSMUSG00000016831	3170
ENSMUSG00000016833	1073
ENSMUSG00000016918	259
ENSMUSG00000016921	2977
ENSMUSG00000016933	2136
ENSMUSG00000016940	457
ENSMUSG00000016942	121
ENSMUSG00000016946	4681
ENSMUSG00000016984	518
ENSMUSG00000017002	0
ENSMUSG00000017009	9435
ENSMUSG00000017119	9986
ENSMUSG00000017132	1392
ENSMUSG00000017144	733
ENSMUSG00000017146	0
ENSMUSG00000017167	10
ENSMUSG00000017176	231
ENSMUSG00000017188	1176
ENSMUSG00000017195	40
ENSMUSG00000017210	511
ENSMUSG00000017221	2142
ENSMUSG00000017264	1034
ENSMUSG00000017286	1535
ENSMUSG00000017288	621
ENSMUSG00000017291	531
ENSMUSG00000017299	752
ENSMUSG00000017300	13
ENSMUSG00000017307	499
ENSMUSG00000017309	240
ENSMUSG00000017314	479
ENSMUSG00000017344	29
ENSMUSG00000017376	590
ENSMUSG00000017386	1214
ENSMUSG00000017404	3968
ENSMUSG00000017405	302
ENSMUSG00000017417	1
ENSMUSG00000017418	621
ENSMUSG00000017421	2780
ENSMUSG00000017428	2445
ENSMUSG00000017446	53
ENSMUSG00000017453	4765
ENSMUSG00000017466	1201
ENSMUSG00000017478	1363
ENSMUSG00000017485	2663
ENSMUSG00000017491	1068
ENSMUSG00000017493	13158
ENSMUSG00000017548	931
ENSMUSG00000017550	0
ENSMUSG00000017561	376
ENSMUSG00000017607	211
ENSMUSG00000017615	512
ENSMUSG00000017631	757
ENSMUSG00000017639	1579
ENSMUSG00000017652	29
ENSMUSG00000017664	559
ENSMUSG00000017667	45
ENSMUSG00000017670	487
ENSMUSG00000017677	5225
ENSMUSG00000017679	62
ENSMUSG00000017686	2701
ENSMUSG00000017688	1868
ENSMUSG00000017692	7
ENSMUSG00000017697	151
ENSMUSG00000017707	9156
ENSMUSG00000017713	104
ENSMUSG00000017715	383
ENSMUSG00000017716	28
ENSMUSG00000017718	1245
ENSMUSG00000017721	2854
ENSMUSG00000017723	1431
ENSMUSG00000017734	246
ENSMUSG00000017740	18
ENSMUSG00000017747	223
ENSMUSG00000017756	2625
ENSMUSG00000017760	8352
ENSMUSG00000017764	417
ENSMUSG00000017765	595
ENSMUSG00000017767	0
ENSMUSG00000017774	4603
ENSMUSG00000017776	5870
ENSMUSG00000017778	2547
ENSMUSG00000017781	2428
ENSMUSG00000017801	1391
ENSMUSG00000017802	4148
ENSMUSG00000017817	106
ENSMUSG00000017830	32
ENSMUSG00000017831	6301
ENSMUSG00000017837	596
ENSMUSG00000017843	2226
ENSMUSG00000017858	1014
ENSMUSG00000017861	0
ENSMUSG00000017868	7400
ENSMUSG00000017897	91
ENSMUSG00000017929	506
ENSMUSG00000017950	28478
ENSMUSG00000017969	148
ENSMUSG00000017978	16
ENSMUSG00000017999	831
ENSMUSG00000018001	1012
ENSMUSG00000018008	20
ENSMUSG00000018012	7707
ENSMUSG00000018040	208
ENSMUSG00000018042	1649
ENSMUSG00000018068	359
ENSMUSG00000018076	1001
ENSMUSG00000018126	78
ENSMUSG00000018160	700
ENSMUSG00000018166	4564
ENSMUSG00000018167	936
ENSMUSG00000018168	14
ENSMUSG00000018169	1
ENSMUSG00000018171	4823
ENSMUSG00000018189	1045
ENSMUSG00000018196	687
ENSMUSG00000018199	109
ENSMUSG00000018209	2345
ENSMUSG00000018217	415
ENSMUSG00000018239	26
ENSMUSG00000018286	1681
ENSMUSG00000018287	397
ENSMUSG00000018293	4562
ENSMUSG00000018322	696
ENSMUSG00000018326	3573
ENSMUSG00000018334	174
ENSMUSG00000018339	361837
ENSMUSG00000018340	2300
ENSMUSG00000018341	30
ENSMUSG00000018347	431
ENSMUSG00000018363	1985
ENSMUSG00000018372	205
ENSMUSG00000018378	415
ENSMUSG00000018379	5206
ENSMUSG00000018381	69
ENSMUSG00000018387	7
ENSMUSG00000018395	706
ENSMUSG00000018398	929
ENSMUSG00000018401	1989
ENSMUSG00000018405	60
ENSMUSG00000018411	1425
ENSMUSG00000018412	1536
ENSMUSG00000018415	425
ENSMUSG00000018417	828
ENSMUSG00000018425	2582
ENSMUSG00000018427	790
ENSMUSG00000018428	1040
ENSMUSG00000018433	984
ENSMUSG00000018442	734
ENSMUSG00000018446	2637
ENSMUSG00000018449	102
ENSMUSG00000018459	29981
ENSMUSG00000018470	77
ENSMUSG00000018474	2641
ENSMUSG00000018476	2418
ENSMUSG00000018481	2084
ENSMUSG00000018501	3524
ENSMUSG00000018507	127
ENSMUSG00000018509	162
ENSMUSG00000018537	162
ENSMUSG00000018541	527
ENSMUSG00000018547	181
ENSMUSG00000018548	927
ENSMUSG00000018554	117
ENSMUSG00000018559	7316
ENSMUSG00000018565	722
ENSMUSG00000018566	1654
ENSMUSG00000018569	498
ENSMUSG00000018570	43
ENSMUSG00000018572	917
ENSMUSG00000018574	7116
ENSMUSG00000018583	5154
ENSMUSG00000018585	338
ENSMUSG00000018593	2916
ENSMUSG00000018599	532
ENSMUSG00000018604	715
ENSMUSG00000018648	289
ENSMUSG00000018651	121
ENSMUSG00000018654	12
ENSMUSG00000018659	1986
ENSMUSG00000018661	1002
ENSMUSG00000018666	1120
ENSMUSG00000018669	790
ENSMUSG00000018672	137
ENSMUSG00000018677	3346
ENSMUSG00000018678	233
ENSMUSG00000018697	389
ENSMUSG00000018698	399
ENSMUSG00000018707	3135
ENSMUSG00000018733	492
ENSMUSG00000018736	1461
ENSMUSG00000018740	259
ENSMUSG00000018750	1460
ENSMUSG00000018752	557
ENSMUSG00000018761	1305
ENSMUSG00000018765	1543
ENSMUSG00000018770	3966
ENSMUSG00000018774	58
ENSMUSG00000018796	13730
ENSMUSG00000018800	424
ENSMUSG00000018809	290
ENSMUSG00000018819	61
ENSMUSG00000018820	884
ENSMUSG00000018821	473
ENSMUSG00000018830	647
ENSMUSG00000018841	226
ENSMUSG00000018846	1394
ENSMUSG00000018848	1191
ENSMUSG00000018849	6679
ENSMUSG00000018858	139
ENSMUSG00000018861	535
ENSMUSG00000018882	1030
ENSMUSG00000018899	232
ENSMUSG00000018900	1490
ENSMUSG00000018906	293
ENSMUSG00000018907	54
ENSMUSG00000018909	127
ENSMUSG00000018919	0
ENSMUSG00000018921	375
ENSMUSG00000018923	116
ENSMUSG00000018924	9
ENSMUSG00000018927	44
ENSMUSG00000018931	698
ENSMUSG00000018932	821
ENSMUSG00000018965	2741
ENSMUSG00000018974	671
ENSMUSG00000018983	0
ENSMUSG00000018995	2042
ENSMUSG00000018999	858
ENSMUSG00000019027	37
ENSMUSG00000019039	0
ENSMUSG00000019054	2912
ENSMUSG00000019055	621
ENSMUSG00000019066	468
ENSMUSG00000019080	198
ENSMUSG00000019082	242
ENSMUSG00000019132	7421
ENSMUSG00000019139	369
ENSMUSG00000019143	1304
ENSMUSG00000019158	70
ENSMUSG00000019173	4469
ENSMUSG00000019179	8523
ENSMUSG00000019188	1109
ENSMUSG00000019189	1857
ENSMUSG00000019194	2782
ENSMUSG00000019210	4888
ENSMUSG00000019232	47539
ENSMUSG00000019254	907
ENSMUSG00000019256	247
ENSMUSG00000019261	291
ENSMUSG00000019278	10334
ENSMUSG00000019295	956
ENSMUSG00000019297	490
ENSMUSG00000019301	119
ENSMUSG00000019302	1900
ENSMUSG00000019303	0
ENSMUSG00000019312	1760
ENSMUSG00000019326	134
ENSMUSG00000019338	606
ENSMUSG00000019362	2327
ENSMUSG00000019370	14635
ENSMUSG00000019373	1054
ENSMUSG00000019428	1859
ENSMUSG00000019432	3217
ENSMUSG00000019433	258
ENSMUSG00000019437	6873
ENSMUSG00000019461	306
ENSMUSG00000019464	407
ENSMUSG00000019467	140
ENSMUSG00000019470	1053
ENSMUSG00000019471	3124
ENSMUSG00000019478	2156
ENSMUSG00000019487	1034
ENSMUSG00000019494	1518
ENSMUSG00000019505	4868
ENSMUSG00000019518	502
ENSMUSG00000019528	850
ENSMUSG00000019539	153
ENSMUSG00000019564	83
ENSMUSG00000019577	136
ENSMUSG00000019578	797
ENSMUSG00000019579	569
ENSMUSG00000019590	287
ENSMUSG00000019647	149
ENSMUSG00000019659	666
ENSMUSG00000019689	472
ENSMUSG00000019699	276
ENSMUSG00000019710	2376
ENSMUSG00000019715	540
ENSMUSG00000019718	766
ENSMUSG00000019726	392
ENSMUSG00000019731	676
ENSMUSG00000019732	28
ENSMUSG00000019734	333
ENSMUSG00000019737	511
ENSMUSG00000019761	3
ENSMUSG00000019762	3218
ENSMUSG00000019763	432
ENSMUSG00000019767	1821
ENSMUSG00000019768	726
ENSMUSG00000019769	214
ENSMUSG00000019773	0
ENSMUSG00000019774	187
ENSMUSG00000019777	1807
ENSMUSG00000019779	158
ENSMUSG00000019782	752
ENSMUSG00000019789	71
ENSMUSG00000019790	791
ENSMUSG00000019791	5805
ENSMUSG00000019792	435
ENSMUSG00000019794	1253
ENSMUSG00000019795	555
ENSMUSG00000019796	2394
ENSMUSG00000019797	574
ENSMUSG00000019802	4159
ENSMUSG00000019804	7961
ENSMUSG00000019806	2993
ENSMUSG00000019808	69
ENSMUSG00000019809	1115
ENSMUSG00000019810	3055
ENSMUSG00000019813	109
ENSMUSG00000019814	1031
ENSMUSG00000019817	1930
ENSMUSG00000019818	9255
ENSMUSG00000019820	1513
ENSMUSG00000019822	400
ENSMUSG00000019823	43
ENSMUSG00000019826	291
ENSMUSG00000019831	32
ENSMUSG00000019832	103
ENSMUSG00000019837	1303
ENSMUSG00000019838	2317
ENSMUSG00000019841	692
ENSMUSG00000019842	309
ENSMUSG00000019843	532
ENSMUSG00000019845	355
ENSMUSG00000019846	57
ENSMUSG00000019848	25
ENSMUSG00000019849	445
ENSMUSG00000019850	135
ENSMUSG00000019851	3640
ENSMUSG00000019854	856
ENSMUSG00000019856	182
ENSMUSG00000019857	873
ENSMUSG00000019861	1600
ENSMUSG00000019863	1262
ENSMUSG00000019864	1425
ENSMUSG00000019865	3
ENSMUSG00000019866	324
ENSMUSG00000019868	1263
ENSMUSG00000019872	6393
ENSMUSG00000019873	2358
ENSMUSG00000019874	0
ENSMUSG00000019876	6
ENSMUSG00000019877	10546
ENSMUSG00000019878	492
ENSMUSG00000019880	144
ENSMUSG00000019883	1597
ENSMUSG00000019889	947
ENSMUSG00000019891	1078
ENSMUSG00000019893	61
ENSMUSG00000019897	545
ENSMUSG00000019899	217
ENSMUSG00000019906	685
ENSMUSG00000019907	716
ENSMUSG00000019913	854
ENSMUSG00000019916	1522
ENSMUSG00000019917	828
ENSMUSG00000019920	388
ENSMUSG00000019923	1686
ENSMUSG00000019927	613
ENSMUSG00000019929	5720
ENSMUSG00000019942	66
ENSMUSG00000019943	2858
ENSMUSG00000019944	922
ENSMUSG00000019945	316
ENSMUSG00000019947	1403
ENSMUSG00000019948	518
ENSMUSG00000019951	3650
ENSMUSG00000019952	362
ENSMUSG00000019960	1852
ENSMUSG00000019961	2558
ENSMUSG00000019966	695
ENSMUSG00000019969	1794
ENSMUSG00000019970	3847
ENSMUSG00000019971	408
ENSMUSG00000019975	108
ENSMUSG00000019977	3137
ENSMUSG00000019978	201
ENSMUSG00000019979	11
ENSMUSG00000019984	910
ENSMUSG00000019986	529
ENSMUSG00000019987	58
ENSMUSG00000019988	422
ENSMUSG00000019989	0
ENSMUSG00000019990	2031
ENSMUSG00000019996	3243
ENSMUSG00000019997	6668
ENSMUSG00000019998	3821
ENSMUSG00000020000	483
ENSMUSG00000020003	1041
ENSMUSG00000020009	1932
ENSMUSG00000020015	2589
ENSMUSG00000020017	21
ENSMUSG00000020018	323
ENSMUSG00000020021	26
ENSMUSG00000020022	3231
ENSMUSG00000020023	419
ENSMUSG00000020024	333
ENSMUSG00000020027	39
ENSMUSG00000020029	18176
ENSMUSG00000020032	135
ENSMUSG00000020034	1056
ENSMUSG00000020038	509
ENSMUSG00000020042	3
ENSMUSG00000020044	22254
ENSMUSG00000020048	13499
ENSMUSG00000020051	75116
ENSMUSG00000020053	5
ENSMUSG00000020056	1533
ENSMUSG00000020057	0
ENSMUSG00000020059	750
ENSMUSG00000020061	4
ENSMUSG00000020062	11704
ENSMUSG00000020063	1511
ENSMUSG00000020064	1396
ENSMUSG00000020069	564
ENSMUSG00000020070	351
ENSMUSG00000020072	2629
ENSMUSG00000020074	2923
ENSMUSG00000020075	2401
ENSMUSG00000020076	1043
ENSMUSG00000020077	186
ENSMUSG00000020078	3791
ENSMUSG00000020079	937
ENSMUSG00000020083	83
ENSMUSG00000020085	1793
ENSMUSG00000020087	457
ENSMUSG00000020088	4735
ENSMUSG00000020089	1133
ENSMUSG00000020091	4730
ENSMUSG00000020092	101
ENSMUSG00000020097	552
ENSMUSG00000020098	6025
ENSMUSG00000020099	283
ENSMUSG00000020100	106
ENSMUSG00000020101	162
ENSMUSG00000020102	3983
ENSMUSG00000020105	91
ENSMUSG00000020107	211
ENSMUSG00000020108	623
ENSMUSG00000020109	2203
ENSMUSG00000020111	765
ENSMUSG00000020114	2558
ENSMUSG00000020115	1414
ENSMUSG00000020116	1873
ENSMUSG00000020120	55
ENSMUSG00000020121	13
ENSMUSG00000020122	1321
ENSMUSG00000020123	696
ENSMUSG00000020124	1828
ENSMUSG00000020128	2219
ENSMUSG00000020130	3493
ENSMUSG00000020131	0
ENSMUSG00000020132	2050
ENSMUSG00000020133	1747
ENSMUSG00000020134	764
ENSMUSG00000020137	317
ENSMUSG00000020142	3207
ENSMUSG00000020143	7
ENSMUSG00000020149	11313
ENSMUSG00000020150	1680
ENSMUSG00000020151	82
ENSMUSG00000020152	12182
ENSMUSG00000020153	1867
ENSMUSG00000020154	1624
ENSMUSG00000020155	6
ENSMUSG00000020156	263
ENSMUSG00000020159	33
ENSMUSG00000020160	289
ENSMUSG00000020163	5123
ENSMUSG00000020166	1288
ENSMUSG00000020167	639
ENSMUSG00000020169	131
ENSMUSG00000020170	619
ENSMUSG00000020171	348
ENSMUSG00000020173	1004
ENSMUSG00000020175	13
ENSMUSG00000020176	910
ENSMUSG00000020178	12
ENSMUSG00000020180	1890
ENSMUSG00000020182	3740
ENSMUSG00000020183	746
ENSMUSG00000020184	2306
ENSMUSG00000020186	19957
ENSMUSG00000020189	3838
ENSMUSG00000020190	2881
ENSMUSG00000020196	655
ENSMUSG00000020198	3033
ENSMUSG00000020205	341
ENSMUSG00000020211	372
ENSMUSG00000020212	110
ENSMUSG00000020218	24
ENSMUSG00000020219	1055
ENSMUSG00000020220	1100
ENSMUSG00000020224	1223
ENSMUSG00000020225	3834
ENSMUSG00000020227	1609
ENSMUSG00000020228	503
ENSMUSG00000020230	313
ENSMUSG00000020231	586
ENSMUSG00000020232	552
ENSMUSG00000020234	977
ENSMUSG00000020235	264
ENSMUSG00000020238	518
ENSMUSG00000020241	315
ENSMUSG00000020246	1359
ENSMUSG00000020248	660
ENSMUSG00000020250	4082
ENSMUSG00000020251	12
ENSMUSG00000020253	658
ENSMUSG00000020255	393
ENSMUSG00000020257	1216
ENSMUSG00000020258	1599
ENSMUSG00000020260	503
ENSMUSG00000020261	716
ENSMUSG00000020262	51
ENSMUSG00000020263	1077
ENSMUSG00000020265	2605
ENSMUSG00000020267	5733
ENSMUSG00000020268	549
ENSMUSG00000020271	2395
ENSMUSG00000020272	509
ENSMUSG00000020273	158
ENSMUSG00000020275	5
ENSMUSG00000020277	705
ENSMUSG00000020280	241
ENSMUSG00000020282	345
ENSMUSG00000020283	3043
ENSMUSG00000020284	238
ENSMUSG00000020287	146
ENSMUSG00000020288	1252
ENSMUSG00000020289	236
ENSMUSG00000020290	1690
ENSMUSG00000020297	9
ENSMUSG00000020300	7371
ENSMUSG00000020303	78
ENSMUSG00000020305	325
ENSMUSG00000020307	576
ENSMUSG00000020308	490
ENSMUSG00000020309	166
ENSMUSG00000020311	3809
ENSMUSG00000020312	0
ENSMUSG00000020315	23227
ENSMUSG00000020319	20974
ENSMUSG00000020325	67
ENSMUSG00000020326	9489
ENSMUSG00000020327	34
ENSMUSG00000020328	448
ENSMUSG00000020329	472
ENSMUSG00000020330	22
ENSMUSG00000020334	617
ENSMUSG00000020335	115
ENSMUSG00000020340	3602
ENSMUSG00000020346	2954
ENSMUSG00000020349	5555
ENSMUSG00000020357	296
ENSMUSG00000020358	3632
ENSMUSG00000020359	1346
ENSMUSG00000020361	6695
ENSMUSG00000020362	839
ENSMUSG00000020363	25
ENSMUSG00000020364	104
ENSMUSG00000020366	3525
ENSMUSG00000020368	48601
ENSMUSG00000020372	3091
ENSMUSG00000020375	773
ENSMUSG00000020376	411
ENSMUSG00000020377	4
ENSMUSG00000020380	658
ENSMUSG00000020381	53
ENSMUSG00000020385	1738
ENSMUSG00000020386	4812
ENSMUSG00000020387	1039
ENSMUSG00000020388	31
ENSMUSG00000020390	5877
ENSMUSG00000020392	716
ENSMUSG00000020393	817
ENSMUSG00000020397	391
ENSMUSG00000020400	1205
ENSMUSG00000020401	2
ENSMUSG00000020402	17501
ENSMUSG00000020407	217
ENSMUSG00000020409	2767
ENSMUSG00000020412	648
ENSMUSG00000020413	101
ENSMUSG00000020415	124
ENSMUSG00000020420	32
ENSMUSG00000020422	4483
ENSMUSG00000020423	3484
ENSMUSG00000020424	258
ENSMUSG00000020427	4027
ENSMUSG00000020429	1665
ENSMUSG00000020430	997
ENSMUSG00000020432	9385
ENSMUSG00000020434	0
ENSMUSG00000020435	17
ENSMUSG00000020437	2
ENSMUSG00000020439	456
ENSMUSG00000020440	692
ENSMUSG00000020441	500
ENSMUSG00000020444	687
ENSMUSG00000020447	71
ENSMUSG00000020448	1174
ENSMUSG00000020451	706
ENSMUSG00000020453	555
ENSMUSG00000020454	1167
ENSMUSG00000020455	211
ENSMUSG00000020456	16500
ENSMUSG00000020457	1672
ENSMUSG00000020458	5594
ENSMUSG00000020459	1155
ENSMUSG00000020460	472
ENSMUSG00000020461	98
ENSMUSG00000020462	1134
ENSMUSG00000020463	2909
ENSMUSG00000020464	1565
ENSMUSG00000020467	480
ENSMUSG00000020471	491
ENSMUSG00000020472	818
ENSMUSG00000020473	1567
ENSMUSG00000020474	206
ENSMUSG00000020475	1023
ENSMUSG00000020476	1494
ENSMUSG00000020477	415
ENSMUSG00000020482	583
ENSMUSG00000020483	35177
ENSMUSG00000020484	1418
ENSMUSG00000020485	1844
ENSMUSG00000020486	450
ENSMUSG00000020491	316
ENSMUSG00000020492	1498
ENSMUSG00000020495	331
ENSMUSG00000020496	2189
ENSMUSG00000020513	152
ENSMUSG00000020514	656
ENSMUSG00000020515	1778
ENSMUSG00000020516	1016
ENSMUSG00000020519	422
ENSMUSG00000020520	3610
ENSMUSG00000020521	1726
ENSMUSG00000020522	1044
ENSMUSG00000020523	1423
ENSMUSG00000020524	8
ENSMUSG00000020525	1319
ENSMUSG00000020526	270
ENSMUSG00000020527	795
ENSMUSG00000020528	383
ENSMUSG00000020530	2059
ENSMUSG00000020532	850
ENSMUSG00000020536	1877
ENSMUSG00000020537	960
ENSMUSG00000020538	2194
ENSMUSG00000020541	2509
ENSMUSG00000020544	560
ENSMUSG00000020546	268
ENSMUSG00000020547	322
ENSMUSG00000020549	1548
ENSMUSG00000020553	198
ENSMUSG00000020561	280
ENSMUSG00000020562	2
ENSMUSG00000020564	505
ENSMUSG00000020566	1095
ENSMUSG00000020570	5015
ENSMUSG00000020571	5090
[truncated: 10,717 more rows]

## Sheet: Table S4
Ensembl gene ID	rounded expected count
ENSMUSG00000000001	1525
ENSMUSG00000000049	5709
ENSMUSG00000000056	481
ENSMUSG00000000058	1552
ENSMUSG00000000078	184
ENSMUSG00000000085	109
ENSMUSG00000000088	8485
ENSMUSG00000000093	490
ENSMUSG00000000127	537
ENSMUSG00000000131	891
ENSMUSG00000000142	4
ENSMUSG00000000148	206
ENSMUSG00000000149	4883
ENSMUSG00000000154	4228
ENSMUSG00000000159	1990
ENSMUSG00000000167	148
ENSMUSG00000000168	2193
ENSMUSG00000000171	7977
ENSMUSG00000000194	1404
ENSMUSG00000000204	27
ENSMUSG00000000216	2001
ENSMUSG00000000253	1730
ENSMUSG00000000275	227
ENSMUSG00000000276	7
ENSMUSG00000000278	10018
ENSMUSG00000000282	441
ENSMUSG00000000290	49
ENSMUSG00000000295	156
ENSMUSG00000000296	237
ENSMUSG00000000301	696
ENSMUSG00000000303	330
ENSMUSG00000000305	689
ENSMUSG00000000308	691
ENSMUSG00000000317	0
ENSMUSG00000000320	0
ENSMUSG00000000325	18137
ENSMUSG00000000339	394
ENSMUSG00000000340	3943
ENSMUSG00000000346	5981
ENSMUSG00000000359	55
ENSMUSG00000000374	780
ENSMUSG00000000378	421
ENSMUSG00000000384	961
ENSMUSG00000000385	4063
ENSMUSG00000000386	1
ENSMUSG00000000392	0
ENSMUSG00000000399	5240
ENSMUSG00000000409	332
ENSMUSG00000000411	10
ENSMUSG00000000416	6
ENSMUSG00000000420	2042
ENSMUSG00000000439	839
ENSMUSG00000000440	20
ENSMUSG00000000441	3148
ENSMUSG00000000486	108
ENSMUSG00000000489	186
ENSMUSG00000000530	555
ENSMUSG00000000531	0
ENSMUSG00000000532	556
ENSMUSG00000000538	1467
ENSMUSG00000000552	19
ENSMUSG00000000555	230
ENSMUSG00000000561	806
ENSMUSG00000000563	15463
ENSMUSG00000000568	2620
ENSMUSG00000000581	877
ENSMUSG00000000594	990
ENSMUSG00000000600	681
ENSMUSG00000000605	570
ENSMUSG00000000631	2122
ENSMUSG00000000673	29099
ENSMUSG00000000682	49
ENSMUSG00000000690	210
ENSMUSG00000000693	40
ENSMUSG00000000708	2338
ENSMUSG00000000711	3796
ENSMUSG00000000732	465
ENSMUSG00000000738	1514
ENSMUSG00000000740	7328
ENSMUSG00000000743	2860
ENSMUSG00000000751	1431
ENSMUSG00000000753	5240
ENSMUSG00000000759	323
ENSMUSG00000000776	151
ENSMUSG00000000782	50
ENSMUSG00000000791	2
ENSMUSG00000000804	928
ENSMUSG00000000805	5070
ENSMUSG00000000811	227
ENSMUSG00000000823	96
ENSMUSG00000000826	1632
ENSMUSG00000000827	814
ENSMUSG00000000876	1830
ENSMUSG00000000884	17
ENSMUSG00000000901	33
ENSMUSG00000000902	635
ENSMUSG00000000903	26
ENSMUSG00000000915	721
ENSMUSG00000000916	224
ENSMUSG00000000934	61
ENSMUSG00000000938	432
ENSMUSG00000000942	0
ENSMUSG00000000948	376
ENSMUSG00000000957	337
ENSMUSG00000000958	4579
ENSMUSG00000000959	1677
ENSMUSG00000000976	133
ENSMUSG00000000982	2
ENSMUSG00000001016	2746
ENSMUSG00000001017	1031
ENSMUSG00000001020	469
ENSMUSG00000001025	13744
ENSMUSG00000001029	504
ENSMUSG00000001034	60
ENSMUSG00000001036	58
ENSMUSG00000001039	471
ENSMUSG00000001052	493
ENSMUSG00000001053	66
ENSMUSG00000001054	342
ENSMUSG00000001056	785
ENSMUSG00000001062	202
ENSMUSG00000001065	172
ENSMUSG00000001082	438
ENSMUSG00000001089	213
ENSMUSG00000001095	2539
ENSMUSG00000001098	836
ENSMUSG00000001100	3391
ENSMUSG00000001105	434
ENSMUSG00000001119	31
ENSMUSG00000001120	2
ENSMUSG00000001123	7
ENSMUSG00000001138	29
ENSMUSG00000001143	756
ENSMUSG00000001150	755
ENSMUSG00000001151	1893
ENSMUSG00000001155	4
ENSMUSG00000001156	47
ENSMUSG00000001157	1268
ENSMUSG00000001158	852
ENSMUSG00000001175	2665
ENSMUSG00000001211	5388
ENSMUSG00000001227	10
ENSMUSG00000001228	0
ENSMUSG00000001229	514
ENSMUSG00000001240	202
ENSMUSG00000001247	938
ENSMUSG00000001248	549
ENSMUSG00000001249	7014
ENSMUSG00000001270	1365
ENSMUSG00000001280	274
ENSMUSG00000001281	7
ENSMUSG00000001285	486
ENSMUSG00000001288	122
ENSMUSG00000001289	2976
ENSMUSG00000001300	352
ENSMUSG00000001305	591
ENSMUSG00000001313	1
ENSMUSG00000001323	0
ENSMUSG00000001334	22
ENSMUSG00000001348	723
ENSMUSG00000001349	25
ENSMUSG00000001366	2710
ENSMUSG00000001376	661
ENSMUSG00000001379	157
ENSMUSG00000001380	440
ENSMUSG00000001383	2337
ENSMUSG00000001403	19
ENSMUSG00000001415	1531
ENSMUSG00000001416	2993
ENSMUSG00000001417	1090
ENSMUSG00000001418	2160
ENSMUSG00000001419	571
ENSMUSG00000001420	643
ENSMUSG00000001424	2134
ENSMUSG00000001435	799
ENSMUSG00000001436	326
ENSMUSG00000001440	3497
ENSMUSG00000001441	2802
ENSMUSG00000001445	1083
ENSMUSG00000001467	807
ENSMUSG00000001472	4004
ENSMUSG00000001473	31
ENSMUSG00000001482	122
ENSMUSG00000001504	139
ENSMUSG00000001507	863
ENSMUSG00000001517	0
ENSMUSG00000001518	55
ENSMUSG00000001520	57
ENSMUSG00000001521	364
ENSMUSG00000001524	151
ENSMUSG00000001525	814
ENSMUSG00000001542	1990
ENSMUSG00000001552	1500
ENSMUSG00000001555	2
ENSMUSG00000001569	332
ENSMUSG00000001576	741
ENSMUSG00000001583	376
ENSMUSG00000001588	27
ENSMUSG00000001604	698
ENSMUSG00000001627	1191
ENSMUSG00000001630	153
ENSMUSG00000001632	236
ENSMUSG00000001642	4512
ENSMUSG00000001663	1335
ENSMUSG00000001665	3692
ENSMUSG00000001666	5660
ENSMUSG00000001670	45
ENSMUSG00000001672	129
ENSMUSG00000001674	700
ENSMUSG00000001687	4978
ENSMUSG00000001700	229
ENSMUSG00000001707	877
ENSMUSG00000001729	1415
ENSMUSG00000001739	107
ENSMUSG00000001741	91
ENSMUSG00000001750	116
ENSMUSG00000001751	587
ENSMUSG00000001755	2353
ENSMUSG00000001761	575
ENSMUSG00000001763	2082
ENSMUSG00000001767	806
ENSMUSG00000001768	1826
ENSMUSG00000001773	12597
ENSMUSG00000001774	1336
ENSMUSG00000001783	1931
ENSMUSG00000001785	553
ENSMUSG00000001786	774
ENSMUSG00000001794	4591
ENSMUSG00000001827	9245
ENSMUSG00000001829	711
ENSMUSG00000001833	2646
ENSMUSG00000001844	271
ENSMUSG00000001855	971
ENSMUSG00000001864	787
ENSMUSG00000001870	314
ENSMUSG00000001891	5017
ENSMUSG00000001909	541
ENSMUSG00000001910	695
ENSMUSG00000001911	30
ENSMUSG00000001930	2
ENSMUSG00000001942	1718
ENSMUSG00000001946	404
ENSMUSG00000001948	165
ENSMUSG00000001983	1009
ENSMUSG00000001995	142
ENSMUSG00000001998	47
ENSMUSG00000001999	941
ENSMUSG00000002017	1427
ENSMUSG00000002028	19
ENSMUSG00000002031	1014
ENSMUSG00000002033	80
ENSMUSG00000002043	585
ENSMUSG00000002052	825
ENSMUSG00000002058	39
ENSMUSG00000002059	1738
ENSMUSG00000002064	1689
ENSMUSG00000002083	10
ENSMUSG00000002102	2510
ENSMUSG00000002103	686
ENSMUSG00000002105	505
ENSMUSG00000002107	26
ENSMUSG00000002108	2087
ENSMUSG00000002109	297
ENSMUSG00000002111	78
ENSMUSG00000002129	1490
ENSMUSG00000002147	890
ENSMUSG00000002190	7
ENSMUSG00000002204	35651
ENSMUSG00000002205	290
ENSMUSG00000002210	209
ENSMUSG00000002221	156
ENSMUSG00000002222	1132
ENSMUSG00000002227	98
ENSMUSG00000002228	219
ENSMUSG00000002233	3431
ENSMUSG00000002249	241
ENSMUSG00000002250	377
ENSMUSG00000002257	160
ENSMUSG00000002265	4
ENSMUSG00000002274	1827
ENSMUSG00000002279	302
ENSMUSG00000002280	840
ENSMUSG00000002289	15
ENSMUSG00000002297	8
ENSMUSG00000002307	885
ENSMUSG00000002308	525
ENSMUSG00000002319	611
ENSMUSG00000002320	1119
ENSMUSG00000002325	862
ENSMUSG00000002326	673
ENSMUSG00000002329	295
ENSMUSG00000002332	754
ENSMUSG00000002342	90
ENSMUSG00000002343	135
ENSMUSG00000002345	0
ENSMUSG00000002346	493
ENSMUSG00000002365	2119
ENSMUSG00000002372	968
ENSMUSG00000002379	4710
ENSMUSG00000002393	1976
ENSMUSG00000002395	972
ENSMUSG00000002396	686
ENSMUSG00000002409	518
ENSMUSG00000002413	219
ENSMUSG00000002416	9902
ENSMUSG00000002455	1283
ENSMUSG00000002458	16
ENSMUSG00000002475	4112
ENSMUSG00000002477	841
ENSMUSG00000002486	149
ENSMUSG00000002489	230
ENSMUSG00000002496	592
ENSMUSG00000002504	1155
ENSMUSG00000002524	1878
ENSMUSG00000002546	1113
ENSMUSG00000002550	1216
ENSMUSG00000002565	1288
ENSMUSG00000002580	971
ENSMUSG00000002602	771
ENSMUSG00000002603	232
ENSMUSG00000002608	508
ENSMUSG00000002617	1005
ENSMUSG00000002625	1082
ENSMUSG00000002635	6
ENSMUSG00000002658	647
ENSMUSG00000002660	1718
ENSMUSG00000002661	772
ENSMUSG00000002668	581
ENSMUSG00000002679	561
ENSMUSG00000002688	194
ENSMUSG00000002699	62
ENSMUSG00000002718	1361
ENSMUSG00000002728	1981
ENSMUSG00000002731	509
ENSMUSG00000002732	62
ENSMUSG00000002733	325
ENSMUSG00000002741	2060
ENSMUSG00000002748	1131
ENSMUSG00000002763	1254
ENSMUSG00000002767	1507
ENSMUSG00000002769	666
ENSMUSG00000002778	2712
ENSMUSG00000002781	223
ENSMUSG00000002797	1867
ENSMUSG00000002799	8
ENSMUSG00000002803	517
ENSMUSG00000002804	1382
ENSMUSG00000002808	26
ENSMUSG00000002812	1288
ENSMUSG00000002814	257
ENSMUSG00000002820	1002
ENSMUSG00000002825	104
ENSMUSG00000002833	477
ENSMUSG00000002835	4
ENSMUSG00000002844	565
ENSMUSG00000002845	185
ENSMUSG00000002846	891
ENSMUSG00000002847	263
ENSMUSG00000002870	87
ENSMUSG00000002871	714
ENSMUSG00000002881	974
ENSMUSG00000002885	244
ENSMUSG00000002897	193
ENSMUSG00000002900	1015
ENSMUSG00000002908	128
ENSMUSG00000002910	241
ENSMUSG00000002944	324
ENSMUSG00000002948	218
ENSMUSG00000002949	1594
ENSMUSG00000002957	3392
ENSMUSG00000002963	915
ENSMUSG00000002968	1359
ENSMUSG00000002980	3224
ENSMUSG00000002981	3438
ENSMUSG00000002983	37
ENSMUSG00000002984	858
ENSMUSG00000002985	29522
ENSMUSG00000002992	4320
ENSMUSG00000002997	14
ENSMUSG00000003031	1801
ENSMUSG00000003032	148
ENSMUSG00000003033	585
ENSMUSG00000003037	2804
ENSMUSG00000003039	2486
ENSMUSG00000003051	595
ENSMUSG00000003053	69904
ENSMUSG00000003062	704
ENSMUSG00000003068	1164
ENSMUSG00000003072	5518
ENSMUSG00000003099	2099
ENSMUSG00000003119	317
ENSMUSG00000003123	180
ENSMUSG00000003131	1140
ENSMUSG00000003134	684
ENSMUSG00000003135	421
ENSMUSG00000003154	175
ENSMUSG00000003161	1507
ENSMUSG00000003178	0
ENSMUSG00000003184	690
ENSMUSG00000003190	79
ENSMUSG00000003198	55
ENSMUSG00000003199	1768
ENSMUSG00000003200	42
ENSMUSG00000003206	67
ENSMUSG00000003208	236
ENSMUSG00000003226	3234
ENSMUSG00000003228	834
ENSMUSG00000003233	498
ENSMUSG00000003234	2037
ENSMUSG00000003235	934
ENSMUSG00000003269	1302
ENSMUSG00000003273	247
ENSMUSG00000003283	1
ENSMUSG00000003299	1283
ENSMUSG00000003308	949
ENSMUSG00000003309	681
ENSMUSG00000003316	614
ENSMUSG00000003344	1094
ENSMUSG00000003345	1818
ENSMUSG00000003346	1319
ENSMUSG00000003348	133
ENSMUSG00000003352	120
ENSMUSG00000003355	135
ENSMUSG00000003360	1644
ENSMUSG00000003363	2676
ENSMUSG00000003378	104
ENSMUSG00000003379	318
ENSMUSG00000003380	4323
ENSMUSG00000003382	88
ENSMUSG00000003402	3775
ENSMUSG00000003420	3398
ENSMUSG00000003421	962
ENSMUSG00000003423	679
ENSMUSG00000003429	9107
ENSMUSG00000003435	1320
ENSMUSG00000003437	1285
ENSMUSG00000003438	1179
ENSMUSG00000003444	792
ENSMUSG00000003452	2
ENSMUSG00000003458	1765
ENSMUSG00000003464	3738
ENSMUSG00000003477	11668
ENSMUSG00000003500	115
ENSMUSG00000003518	36
ENSMUSG00000003526	8650
ENSMUSG00000003527	172
ENSMUSG00000003528	1356
ENSMUSG00000003531	572
ENSMUSG00000003534	2130
ENSMUSG00000003541	650
ENSMUSG00000003546	2025
ENSMUSG00000003549	191
ENSMUSG00000003559	3070
ENSMUSG00000003573	5
ENSMUSG00000003575	0
ENSMUSG00000003581	244
ENSMUSG00000003585	20
ENSMUSG00000003604	701
ENSMUSG00000003617	0
ENSMUSG00000003623	1215
ENSMUSG00000003644	290
ENSMUSG00000003660	1495
ENSMUSG00000003662	861
ENSMUSG00000003680	161
ENSMUSG00000003721	1633
ENSMUSG00000003731	2823
ENSMUSG00000003746	3902
ENSMUSG00000003752	56
ENSMUSG00000003762	203
ENSMUSG00000003778	439
ENSMUSG00000003779	14
ENSMUSG00000003808	970
ENSMUSG00000003809	7740
ENSMUSG00000003810	989
ENSMUSG00000003812	462
ENSMUSG00000003813	1246
ENSMUSG00000003814	13317
ENSMUSG00000003824	47
ENSMUSG00000003847	121
ENSMUSG00000003848	257
ENSMUSG00000003849	1993
ENSMUSG00000003865	511
ENSMUSG00000003868	424
ENSMUSG00000003873	1140
ENSMUSG00000003882	36
ENSMUSG00000003923	2003
ENSMUSG00000003929	0
ENSMUSG00000003948	279
ENSMUSG00000003949	179
ENSMUSG00000003955	3340
ENSMUSG00000003970	8973
ENSMUSG00000003992	557
ENSMUSG00000004018	886
ENSMUSG00000004032	3380
ENSMUSG00000004035	203
ENSMUSG00000004038	10
ENSMUSG00000004040	2288
ENSMUSG00000004043	3
ENSMUSG00000004044	1056
ENSMUSG00000004054	981
ENSMUSG00000004056	1422
ENSMUSG00000004069	5518
ENSMUSG00000004070	4830
ENSMUSG00000004085	101
ENSMUSG00000004096	2607
ENSMUSG00000004099	189
ENSMUSG00000004100	220
ENSMUSG00000004105	2
ENSMUSG00000004127	39
ENSMUSG00000004151	782
ENSMUSG00000004187	70
ENSMUSG00000004207	20581
ENSMUSG00000004231	22
ENSMUSG00000004233	822
ENSMUSG00000004263	2161
ENSMUSG00000004264	6221
ENSMUSG00000004266	688
ENSMUSG00000004267	2
ENSMUSG00000004268	426
ENSMUSG00000004270	1690
ENSMUSG00000004285	6939
ENSMUSG00000004319	3970
ENSMUSG00000004347	45
ENSMUSG00000004356	2384
ENSMUSG00000004364	2729
ENSMUSG00000004383	11
ENSMUSG00000004393	659
ENSMUSG00000004394	2535
ENSMUSG00000004446	719
ENSMUSG00000004451	923
ENSMUSG00000004455	3390
ENSMUSG00000004460	2117
ENSMUSG00000004462	408
ENSMUSG00000004473	42
ENSMUSG00000004500	4
ENSMUSG00000004508	353
ENSMUSG00000004530	594
ENSMUSG00000004535	4695
ENSMUSG00000004552	2
ENSMUSG00000004558	2986
ENSMUSG00000004561	299
ENSMUSG00000004562	52
ENSMUSG00000004565	1137
ENSMUSG00000004567	1945
ENSMUSG00000004568	530
ENSMUSG00000004591	998
ENSMUSG00000004610	4414
ENSMUSG00000004612	49
ENSMUSG00000004626	1462
ENSMUSG00000004631	196
ENSMUSG00000004633	51
ENSMUSG00000004637	218
ENSMUSG00000004642	887
ENSMUSG00000004655	40839
ENSMUSG00000004661	6
ENSMUSG00000004665	810
ENSMUSG00000004667	1117
ENSMUSG00000004668	10
ENSMUSG00000004677	283
ENSMUSG00000004730	22
ENSMUSG00000004748	1399
ENSMUSG00000004768	34
ENSMUSG00000004771	5131
ENSMUSG00000004788	1239
ENSMUSG00000004789	7304
ENSMUSG00000004791	0
ENSMUSG00000004798	1407
ENSMUSG00000004814	61
ENSMUSG00000004815	1436
ENSMUSG00000004843	1183
ENSMUSG00000004846	1267
ENSMUSG00000004849	1517
ENSMUSG00000004864	135
ENSMUSG00000004865	1503
ENSMUSG00000004880	174
ENSMUSG00000004885	230
ENSMUSG00000004891	1504
ENSMUSG00000004895	812
ENSMUSG00000004896	126
ENSMUSG00000004897	4175
ENSMUSG00000004929	18
ENSMUSG00000004931	157
ENSMUSG00000004934	282
ENSMUSG00000004936	1189
ENSMUSG00000004937	1108
ENSMUSG00000004945	889
ENSMUSG00000004947	555
ENSMUSG00000004951	745
ENSMUSG00000004952	0
ENSMUSG00000004980	17754
ENSMUSG00000004988	1
ENSMUSG00000004994	71
ENSMUSG00000004996	313
ENSMUSG00000005034	1609
ENSMUSG00000005043	250
ENSMUSG00000005054	1574
ENSMUSG00000005057	1
ENSMUSG00000005078	639
ENSMUSG00000005087	13
ENSMUSG00000005102	300
ENSMUSG00000005103	2583
ENSMUSG00000005107	310
ENSMUSG00000005125	77701
ENSMUSG00000005142	2635
ENSMUSG00000005148	16
ENSMUSG00000005161	4223
ENSMUSG00000005198	1877
ENSMUSG00000005202	69
ENSMUSG00000005204	721
ENSMUSG00000005225	499
ENSMUSG00000005233	46
ENSMUSG00000005251	669
ENSMUSG00000005262	1251
ENSMUSG00000005267	0
ENSMUSG00000005268	337
ENSMUSG00000005299	5146
ENSMUSG00000005312	7314
ENSMUSG00000005320	1067
ENSMUSG00000005354	3043
ENSMUSG00000005360	5
ENSMUSG00000005362	980
ENSMUSG00000005364	328
ENSMUSG00000005370	308
ENSMUSG00000005371	803
ENSMUSG00000005373	1818
ENSMUSG00000005374	371
ENSMUSG00000005378	562
ENSMUSG00000005397	1127
ENSMUSG00000005410	57
ENSMUSG00000005413	1922
ENSMUSG00000005417	3035
ENSMUSG00000005442	467
ENSMUSG00000005447	437
ENSMUSG00000005465	127
ENSMUSG00000005469	1034
ENSMUSG00000005470	5
ENSMUSG00000005481	219
ENSMUSG00000005483	711
ENSMUSG00000005501	372
ENSMUSG00000005505	905
ENSMUSG00000005506	1681
ENSMUSG00000005510	3899
ENSMUSG00000005514	4991
ENSMUSG00000005534	559
ENSMUSG00000005540	0
ENSMUSG00000005547	23367
ENSMUSG00000005566	1735
ENSMUSG00000005575	476
ENSMUSG00000005580	213
ENSMUSG00000005583	100
ENSMUSG00000005609	1030
ENSMUSG00000005610	12712
ENSMUSG00000005611	4
ENSMUSG00000005615	1506
ENSMUSG00000005621	647
ENSMUSG00000005625	3513
ENSMUSG00000005640	508
ENSMUSG00000005656	3965
ENSMUSG00000005667	6
ENSMUSG00000005672	4
ENSMUSG00000005674	1099
ENSMUSG00000005677	102
ENSMUSG00000005681	23499
ENSMUSG00000005682	532
ENSMUSG00000005683	4978
ENSMUSG00000005686	60
ENSMUSG00000005687	1297
ENSMUSG00000005698	1306
ENSMUSG00000005699	12
ENSMUSG00000005718	76
ENSMUSG00000005732	656
ENSMUSG00000005763	176
ENSMUSG00000005774	350
ENSMUSG00000005779	3743
ENSMUSG00000005802	1428
ENSMUSG00000005803	1527
ENSMUSG00000005804	336
ENSMUSG00000005813	1281
ENSMUSG00000005823	1155
ENSMUSG00000005836	1
ENSMUSG00000005846	679
ENSMUSG00000005871	717
ENSMUSG00000005873	9604
ENSMUSG00000005881	1570
ENSMUSG00000005882	1250
ENSMUSG00000005886	1154
ENSMUSG00000005893	830
ENSMUSG00000005897	331
ENSMUSG00000005899	421
ENSMUSG00000005907	335
ENSMUSG00000005936	256
ENSMUSG00000005947	18
ENSMUSG00000005949	467
ENSMUSG00000005951	896
ENSMUSG00000005958	53
ENSMUSG00000005968	837
ENSMUSG00000005973	494
ENSMUSG00000005981	40156
ENSMUSG00000005982	1128
ENSMUSG00000005983	15
ENSMUSG00000006005	1250
ENSMUSG00000006010	1484
ENSMUSG00000006019	4
ENSMUSG00000006021	188
ENSMUSG00000006024	2433
ENSMUSG00000006050	704
ENSMUSG00000006056	1169
ENSMUSG00000006057	13331
ENSMUSG00000006058	1181
ENSMUSG00000006095	1473
ENSMUSG00000006127	500
ENSMUSG00000006134	290
ENSMUSG00000006154	18
ENSMUSG00000006169	6168
ENSMUSG00000006191	445
ENSMUSG00000006205	2004
ENSMUSG00000006215	280
ENSMUSG00000006216	1992
ENSMUSG00000006218	87
ENSMUSG00000006219	5
ENSMUSG00000006235	30
ENSMUSG00000006262	427
ENSMUSG00000006269	3466
ENSMUSG00000006273	7605
ENSMUSG00000006276	556
ENSMUSG00000006281	141
ENSMUSG00000006288	240
ENSMUSG00000006289	437
ENSMUSG00000006299	4229
ENSMUSG00000006301	473
ENSMUSG00000006304	2446
ENSMUSG00000006307	314
ENSMUSG00000006311	0
ENSMUSG00000006315	1695
ENSMUSG00000006333	7233
ENSMUSG00000006335	562
ENSMUSG00000006342	10713
ENSMUSG00000006344	174
ENSMUSG00000006345	22676
ENSMUSG00000006356	1199
ENSMUSG00000006360	1767
ENSMUSG00000006369	90
ENSMUSG00000006378	1109
ENSMUSG00000006386	947
ENSMUSG00000006390	1134
ENSMUSG00000006392	1181
ENSMUSG00000006395	1568
ENSMUSG00000006398	76
ENSMUSG00000006412	1747
ENSMUSG00000006418	1210
ENSMUSG00000006435	37
ENSMUSG00000006442	143
ENSMUSG00000006445	21
ENSMUSG00000006456	287
ENSMUSG00000006457	110
ENSMUSG00000006463	110
ENSMUSG00000006464	662
ENSMUSG00000006469	825
ENSMUSG00000006471	205
ENSMUSG00000006476	73
ENSMUSG00000006494	1027
ENSMUSG00000006498	2300
ENSMUSG00000006517	556
ENSMUSG00000006519	3110
ENSMUSG00000006526	159
ENSMUSG00000006527	352
ENSMUSG00000006538	103
ENSMUSG00000006567	100
ENSMUSG00000006574	1232
ENSMUSG00000006575	6
ENSMUSG00000006576	0
ENSMUSG00000006587	11
ENSMUSG00000006589	1348
ENSMUSG00000006599	1115
ENSMUSG00000006611	96
ENSMUSG00000006641	1582
ENSMUSG00000006649	370
ENSMUSG00000006651	131
ENSMUSG00000006673	989
ENSMUSG00000006676	1762
ENSMUSG00000006699	2555
ENSMUSG00000006705	7
ENSMUSG00000006711	3536
ENSMUSG00000006715	75
ENSMUSG00000006717	1271
ENSMUSG00000006724	391
ENSMUSG00000006728	1024
ENSMUSG00000006731	1432
ENSMUSG00000006732	116
ENSMUSG00000006736	1820
ENSMUSG00000006740	1061
ENSMUSG00000006763	145
ENSMUSG00000006782	2
ENSMUSG00000006784	87
ENSMUSG00000006800	286
ENSMUSG00000006818	9643
ENSMUSG00000006850	3844
ENSMUSG00000006906	318
ENSMUSG00000006920	1267
ENSMUSG00000006931	0
ENSMUSG00000006932	9662
ENSMUSG00000006941	1017
ENSMUSG00000006958	21
ENSMUSG00000006998	2958
ENSMUSG00000007029	1207
ENSMUSG00000007034	1224
ENSMUSG00000007036	1508
ENSMUSG00000007038	712
ENSMUSG00000007039	302
ENSMUSG00000007041	2516
ENSMUSG00000007050	354
ENSMUSG00000007080	0
ENSMUSG00000007097	56
ENSMUSG00000007122	189
ENSMUSG00000007216	276
ENSMUSG00000007379	30
ENSMUSG00000007411	1681
ENSMUSG00000007415	630
ENSMUSG00000007440	0
ENSMUSG00000007458	3686
ENSMUSG00000007476	418
ENSMUSG00000007564	2768
ENSMUSG00000007570	77
ENSMUSG00000007589	268
ENSMUSG00000007603	290
ENSMUSG00000007610	489
ENSMUSG00000007613	138
ENSMUSG00000007617	321
ENSMUSG00000007655	1789
ENSMUSG00000007656	3162
ENSMUSG00000007659	3809
ENSMUSG00000007670	2175
ENSMUSG00000007721	1055
ENSMUSG00000007739	2449
ENSMUSG00000007777	678
ENSMUSG00000007812	572
ENSMUSG00000007815	9219
ENSMUSG00000007817	263
ENSMUSG00000007827	14
ENSMUSG00000007833	312
ENSMUSG00000007836	417
ENSMUSG00000007837	829
ENSMUSG00000007850	4979
ENSMUSG00000007867	209
ENSMUSG00000007872	474
ENSMUSG00000007880	1007
ENSMUSG00000007891	11564
ENSMUSG00000007892	17502
ENSMUSG00000007944	5
ENSMUSG00000007950	790
ENSMUSG00000007987	102
ENSMUSG00000008036	1029
ENSMUSG00000008090	434
ENSMUSG00000008136	144
ENSMUSG00000008140	5432
ENSMUSG00000008153	0
ENSMUSG00000008167	122
ENSMUSG00000008193	10
ENSMUSG00000008200	422
ENSMUSG00000008206	113
ENSMUSG00000008226	336
ENSMUSG00000008301	433
ENSMUSG00000008305	258
ENSMUSG00000008333	1718
ENSMUSG00000008348	6849
ENSMUSG00000008373	626
ENSMUSG00000008384	265
ENSMUSG00000008393	595
ENSMUSG00000008398	415
ENSMUSG00000008429	660
ENSMUSG00000008435	318
ENSMUSG00000008438	3
ENSMUSG00000008450	1191
ENSMUSG00000008475	3567
ENSMUSG00000008482	3
ENSMUSG00000008540	6686
ENSMUSG00000008575	44
ENSMUSG00000008601	135
ENSMUSG00000008604	914
ENSMUSG00000008683	8529
ENSMUSG00000008690	1494
ENSMUSG00000008730	337
ENSMUSG00000008734	105
ENSMUSG00000008763	2649
ENSMUSG00000008822	424
ENSMUSG00000008845	0
ENSMUSG00000008855	1228
ENSMUSG00000008859	1543
ENSMUSG00000008892	3938
ENSMUSG00000008958	488
ENSMUSG00000008976	958
ENSMUSG00000008999	484
ENSMUSG00000009013	1273
ENSMUSG00000009030	389
ENSMUSG00000009035	601
ENSMUSG00000009073	625
ENSMUSG00000009076	930
ENSMUSG00000009079	1855
ENSMUSG00000009090	1061
ENSMUSG00000009092	355
ENSMUSG00000009112	737
ENSMUSG00000009145	933
ENSMUSG00000009185	336
ENSMUSG00000009207	52
ENSMUSG00000009281	35713
ENSMUSG00000009291	7024
ENSMUSG00000009293	1254
ENSMUSG00000009356	47
ENSMUSG00000009376	56
ENSMUSG00000009378	378
ENSMUSG00000009394	103
ENSMUSG00000009418	6
ENSMUSG00000009470	2010
ENSMUSG00000009535	316
ENSMUSG00000009545	191
ENSMUSG00000009549	1392
ENSMUSG00000009555	1281
ENSMUSG00000009563	370
ENSMUSG00000009566	691
ENSMUSG00000009569	2
ENSMUSG00000009575	228
ENSMUSG00000009585	12
ENSMUSG00000009614	2897
ENSMUSG00000009621	893
ENSMUSG00000009628	6
ENSMUSG00000009630	1373
ENSMUSG00000009633	186
ENSMUSG00000009640	556
ENSMUSG00000009647	690
ENSMUSG00000009681	550
ENSMUSG00000009687	91
ENSMUSG00000009733	381
ENSMUSG00000009739	316
ENSMUSG00000009741	535
ENSMUSG00000009772	2436
ENSMUSG00000009828	73
ENSMUSG00000009863	10883
ENSMUSG00000009876	76
ENSMUSG00000009894	211
ENSMUSG00000009905	446
ENSMUSG00000009907	1281
ENSMUSG00000009927	10719
ENSMUSG00000010025	6683
ENSMUSG00000010045	1009
ENSMUSG00000010047	1138
ENSMUSG00000010048	472
ENSMUSG00000010054	2132
ENSMUSG00000010057	292
ENSMUSG00000010064	3188
ENSMUSG00000010067	415
ENSMUSG00000010080	693
ENSMUSG00000010095	4150
ENSMUSG00000010097	902
ENSMUSG00000010110	1010
ENSMUSG00000010122	2757
ENSMUSG00000010154	56
ENSMUSG00000010205	907
ENSMUSG00000010277	4821
ENSMUSG00000010290	113
ENSMUSG00000010307	303
ENSMUSG00000010358	98
ENSMUSG00000010362	390
ENSMUSG00000010376	1565
ENSMUSG00000010392	428
ENSMUSG00000010406	1518
ENSMUSG00000010453	1056
ENSMUSG00000010517	1693
ENSMUSG00000010529	212
ENSMUSG00000010538	1
ENSMUSG00000010554	647
ENSMUSG00000010601	0
ENSMUSG00000010607	1969
ENSMUSG00000010608	1336
ENSMUSG00000010609	251
ENSMUSG00000010651	14240
ENSMUSG00000010660	170
ENSMUSG00000010663	1106
ENSMUSG00000010721	246
ENSMUSG00000010751	164
ENSMUSG00000010755	842
ENSMUSG00000010911	738
ENSMUSG00000010914	2158
ENSMUSG00000010936	567
ENSMUSG00000011008	760
ENSMUSG00000011034	499
ENSMUSG00000011096	598
ENSMUSG00000011114	1036
ENSMUSG00000011148	1073
ENSMUSG00000011158	393
ENSMUSG00000011171	3
ENSMUSG00000011179	4086
ENSMUSG00000011254	62
ENSMUSG00000011257	243
ENSMUSG00000011263	302
ENSMUSG00000011305	152
ENSMUSG00000011306	731
ENSMUSG00000011382	1405
ENSMUSG00000011427	177
ENSMUSG00000011658	17
ENSMUSG00000011752	5924
ENSMUSG00000011831	1201
ENSMUSG00000011832	1324
ENSMUSG00000011837	490
ENSMUSG00000011877	727
ENSMUSG00000011884	307
ENSMUSG00000011958	912
ENSMUSG00000011960	193
ENSMUSG00000012017	2
ENSMUSG00000012042	77
ENSMUSG00000012076	413
ENSMUSG00000012114	350
ENSMUSG00000012117	949
ENSMUSG00000012126	17
ENSMUSG00000012296	357
ENSMUSG00000012350	45
ENSMUSG00000012422	1685
ENSMUSG00000012428	1
ENSMUSG00000012429	602
ENSMUSG00000012443	1
ENSMUSG00000012483	855
ENSMUSG00000012535	718
ENSMUSG00000012609	24
ENSMUSG00000012640	225
ENSMUSG00000012705	188
ENSMUSG00000012848	7471
ENSMUSG00000013033	4
ENSMUSG00000013076	7
ENSMUSG00000013089	637
ENSMUSG00000013150	262
ENSMUSG00000013155	129
ENSMUSG00000013160	7022
ENSMUSG00000013236	5
ENSMUSG00000013275	144
ENSMUSG00000013419	555
ENSMUSG00000013465	752
ENSMUSG00000013483	20
ENSMUSG00000013539	1887
ENSMUSG00000013584	396
ENSMUSG00000013593	8030
ENSMUSG00000013622	693
ENSMUSG00000013629	54
ENSMUSG00000013646	432
ENSMUSG00000013662	3209
ENSMUSG00000013663	575
ENSMUSG00000013698	1300
ENSMUSG00000013707	27
ENSMUSG00000013736	1660
ENSMUSG00000013787	1778
ENSMUSG00000013822	1925
ENSMUSG00000013833	369
ENSMUSG00000013846	1412
ENSMUSG00000013858	2020
ENSMUSG00000013878	533
ENSMUSG00000013921	15
ENSMUSG00000013936	222
ENSMUSG00000013973	342
ENSMUSG00000013997	4102
ENSMUSG00000014039	15
ENSMUSG00000014074	425
ENSMUSG00000014075	537
ENSMUSG00000014077	6296
ENSMUSG00000014158	944
ENSMUSG00000014164	89
ENSMUSG00000014177	1398
ENSMUSG00000014195	2985
ENSMUSG00000014226	1280
ENSMUSG00000014232	425
ENSMUSG00000014243	432
ENSMUSG00000014245	137
ENSMUSG00000014301	998
ENSMUSG00000014303	2345
ENSMUSG00000014313	38684
ENSMUSG00000014329	1654
ENSMUSG00000014349	245
ENSMUSG00000014353	942
ENSMUSG00000014355	718
ENSMUSG00000014361	795
ENSMUSG00000014402	2709
ENSMUSG00000014418	390
ENSMUSG00000014426	323
ENSMUSG00000014444	937
ENSMUSG00000014470	500
ENSMUSG00000014496	259
ENSMUSG00000014498	3
ENSMUSG00000014504	1438
ENSMUSG00000014543	37
ENSMUSG00000014547	47
ENSMUSG00000014550	664
ENSMUSG00000014551	1179
ENSMUSG00000014554	472
ENSMUSG00000014592	389
ENSMUSG00000014599	267
ENSMUSG00000014601	619
ENSMUSG00000014602	22
ENSMUSG00000014606	3249
ENSMUSG00000014633	712
ENSMUSG00000014668	683
ENSMUSG00000014704	0
ENSMUSG00000014748	1518
ENSMUSG00000014763	837
ENSMUSG00000014767	289
ENSMUSG00000014769	4222
ENSMUSG00000014771	512
ENSMUSG00000014773	53
ENSMUSG00000014778	178
ENSMUSG00000014791	291
ENSMUSG00000014813	227
ENSMUSG00000014846	52
ENSMUSG00000014850	826
ENSMUSG00000014856	983
ENSMUSG00000014859	421
ENSMUSG00000014867	1084
ENSMUSG00000014873	2153
ENSMUSG00000014905	2421
ENSMUSG00000014907	176
ENSMUSG00000014932	582
ENSMUSG00000014956	10070
ENSMUSG00000014959	1821
ENSMUSG00000014980	57
ENSMUSG00000015002	1695
ENSMUSG00000015013	1250
ENSMUSG00000015016	773
ENSMUSG00000015023	860
ENSMUSG00000015027	362
ENSMUSG00000015053	368
ENSMUSG00000015083	56
ENSMUSG00000015085	107
ENSMUSG00000015087	1359
ENSMUSG00000015090	84
ENSMUSG00000015092	3182
ENSMUSG00000015093	45
ENSMUSG00000015094	266
ENSMUSG00000015095	1451
ENSMUSG00000015112	3958
ENSMUSG00000015120	1154
ENSMUSG00000015126	773
ENSMUSG00000015127	329
ENSMUSG00000015133	13
ENSMUSG00000015134	256
ENSMUSG00000015143	89
ENSMUSG00000015149	1988
ENSMUSG00000015165	5056
ENSMUSG00000015176	683
ENSMUSG00000015189	198
ENSMUSG00000015202	728
ENSMUSG00000015222	97
ENSMUSG00000015224	7
ENSMUSG00000015243	309
ENSMUSG00000015247	689
ENSMUSG00000015305	71
ENSMUSG00000015312	452
ENSMUSG00000015316	0
ENSMUSG00000015335	86
ENSMUSG00000015337	154
ENSMUSG00000015341	2177
ENSMUSG00000015354	231
ENSMUSG00000015355	95
ENSMUSG00000015357	5672
ENSMUSG00000015363	763
ENSMUSG00000015377	42
ENSMUSG00000015396	12
ENSMUSG00000015452	29
ENSMUSG00000015461	758
ENSMUSG00000015467	5
ENSMUSG00000015468	137
ENSMUSG00000015474	2026
ENSMUSG00000015478	2543
ENSMUSG00000015488	111
ENSMUSG00000015501	79
ENSMUSG00000015522	269
ENSMUSG00000015536	1791
ENSMUSG00000015542	423
ENSMUSG00000015568	11239
ENSMUSG00000015575	7592
ENSMUSG00000015597	227
ENSMUSG00000015599	1
ENSMUSG00000015605	806
ENSMUSG00000015619	197
ENSMUSG00000015647	1892
ENSMUSG00000015652	234
ENSMUSG00000015653	889
ENSMUSG00000015656	18827
ENSMUSG00000015659	262
ENSMUSG00000015671	3017
ENSMUSG00000015672	1064
ENSMUSG00000015697	399
ENSMUSG00000015709	21
ENSMUSG00000015711	624
ENSMUSG00000015714	2430
ENSMUSG00000015733	4392
ENSMUSG00000015745	295
ENSMUSG00000015747	542
ENSMUSG00000015748	185
ENSMUSG00000015749	947
ENSMUSG00000015750	3348
ENSMUSG00000015755	1506
ENSMUSG00000015757	631
ENSMUSG00000015759	1480
ENSMUSG00000015766	2939
ENSMUSG00000015776	960
ENSMUSG00000015790	1142
ENSMUSG00000015804	2892
ENSMUSG00000015806	14980
ENSMUSG00000015837	7187
ENSMUSG00000015839	1953
ENSMUSG00000015843	3
ENSMUSG00000015846	3091
ENSMUSG00000015850	107
ENSMUSG00000015852	0
ENSMUSG00000015869	2036
ENSMUSG00000015880	2
ENSMUSG00000015882	8
ENSMUSG00000015889	1158
ENSMUSG00000015932	6760
ENSMUSG00000015937	1648
ENSMUSG00000015942	163
ENSMUSG00000015943	880
ENSMUSG00000015944	43
ENSMUSG00000015947	7
ENSMUSG00000015950	10
ENSMUSG00000015957	35
ENSMUSG00000015961	2400
ENSMUSG00000015966	3
ENSMUSG00000015970	3949
ENSMUSG00000015971	642
ENSMUSG00000015994	1832
ENSMUSG00000016018	2629
ENSMUSG00000016024	119
ENSMUSG00000016028	4
ENSMUSG00000016087	35
ENSMUSG00000016128	1375
ENSMUSG00000016179	30
ENSMUSG00000016181	260
ENSMUSG00000016194	131
ENSMUSG00000016252	14201
ENSMUSG00000016253	900
ENSMUSG00000016256	1517
ENSMUSG00000016257	1851
ENSMUSG00000016344	2304
ENSMUSG00000016349	379
ENSMUSG00000016386	174
ENSMUSG00000016458	370
ENSMUSG00000016477	22
ENSMUSG00000016481	3512
ENSMUSG00000016487	1887
ENSMUSG00000016493	0
ENSMUSG00000016494	685
ENSMUSG00000016495	446
ENSMUSG00000016496	326
ENSMUSG00000016503	965
ENSMUSG00000016510	31
ENSMUSG00000016520	862
ENSMUSG00000016526	0
ENSMUSG00000016528	1937
ENSMUSG00000016541	921
ENSMUSG00000016554	1387
ENSMUSG00000016559	18505
ENSMUSG00000016619	1496
ENSMUSG00000016624	8
ENSMUSG00000016637	210
ENSMUSG00000016664	2959
ENSMUSG00000016756	3461
ENSMUSG00000016757	189
ENSMUSG00000016758	0
ENSMUSG00000016831	651
ENSMUSG00000016833	1594
ENSMUSG00000016918	103
ENSMUSG00000016921	2053
ENSMUSG00000016933	1250
ENSMUSG00000016940	451
ENSMUSG00000016942	433
ENSMUSG00000016946	3266
ENSMUSG00000016984	407
ENSMUSG00000017007	0
ENSMUSG00000017009	7334
ENSMUSG00000017119	6804
ENSMUSG00000017132	225
ENSMUSG00000017144	403
ENSMUSG00000017167	1
ENSMUSG00000017176	184
ENSMUSG00000017195	6
ENSMUSG00000017210	319
ENSMUSG00000017221	1989
ENSMUSG00000017264	668
ENSMUSG00000017286	987
ENSMUSG00000017288	519
ENSMUSG00000017291	242
ENSMUSG00000017299	735
ENSMUSG00000017300	35
ENSMUSG00000017307	513
ENSMUSG00000017309	29
ENSMUSG00000017314	86
ENSMUSG00000017376	261
ENSMUSG00000017386	1264
ENSMUSG00000017404	7050
ENSMUSG00000017405	223
ENSMUSG00000017418	308
ENSMUSG00000017421	1582
ENSMUSG00000017428	1339
ENSMUSG00000017446	56
ENSMUSG00000017453	5761
ENSMUSG00000017466	336
ENSMUSG00000017478	1208
ENSMUSG00000017485	1318
ENSMUSG00000017491	561
ENSMUSG00000017493	16023
ENSMUSG00000017548	1099
ENSMUSG00000017561	122
ENSMUSG00000017607	205
ENSMUSG00000017615	1219
ENSMUSG00000017631	465
ENSMUSG00000017639	209
ENSMUSG00000017652	26
ENSMUSG00000017664	425
ENSMUSG00000017667	36
ENSMUSG00000017670	358
ENSMUSG00000017677	4849
ENSMUSG00000017679	12
ENSMUSG00000017686	1777
ENSMUSG00000017688	1174
ENSMUSG00000017697	155
ENSMUSG00000017707	6764
ENSMUSG00000017713	59
ENSMUSG00000017715	195
ENSMUSG00000017716	87
ENSMUSG00000017718	2774
ENSMUSG00000017721	2531
ENSMUSG00000017723	2585
ENSMUSG00000017734	512
ENSMUSG00000017737	2
ENSMUSG00000017747	121
ENSMUSG00000017756	1615
ENSMUSG00000017760	7827
ENSMUSG00000017764	415
ENSMUSG00000017765	329
ENSMUSG00000017774	2461
ENSMUSG00000017776	2461
ENSMUSG00000017778	19846
ENSMUSG00000017781	1778
ENSMUSG00000017801	1524
ENSMUSG00000017802	4105
ENSMUSG00000017830	22
ENSMUSG00000017831	4694
ENSMUSG00000017837	356
ENSMUSG00000017843	1350
ENSMUSG00000017858	703
ENSMUSG00000017861	1
ENSMUSG00000017868	2235
ENSMUSG00000017897	114
ENSMUSG00000017929	104
ENSMUSG00000017950	21700
ENSMUSG00000017969	81
ENSMUSG00000017978	6
ENSMUSG00000017999	653
ENSMUSG00000018001	283
ENSMUSG00000018008	9
ENSMUSG00000018012	5689
ENSMUSG00000018040	384
ENSMUSG00000018042	1803
ENSMUSG00000018068	147
ENSMUSG00000018076	473
ENSMUSG00000018143	1420
ENSMUSG00000018160	584
ENSMUSG00000018166	2184
ENSMUSG00000018167	625
ENSMUSG00000018168	0
ENSMUSG00000018169	0
ENSMUSG00000018171	3961
ENSMUSG00000018189	901
ENSMUSG00000018196	742
ENSMUSG00000018199	3
ENSMUSG00000018209	1086
ENSMUSG00000018217	257
ENSMUSG00000018239	399
ENSMUSG00000018286	2254
ENSMUSG00000018287	1163
ENSMUSG00000018293	5984
ENSMUSG00000018322	676
ENSMUSG00000018326	2730
ENSMUSG00000018334	16
ENSMUSG00000018339	655708
ENSMUSG00000018340	1325
ENSMUSG00000018341	3
ENSMUSG00000018347	344
ENSMUSG00000018363	789
ENSMUSG00000018372	182
ENSMUSG00000018377	501
ENSMUSG00000018378	365
ENSMUSG00000018379	1912
ENSMUSG00000018381	46
ENSMUSG00000018395	236
ENSMUSG00000018398	484
ENSMUSG00000018401	1137
ENSMUSG00000018405	78
ENSMUSG00000018411	782
ENSMUSG00000018412	637
ENSMUSG00000018415	229
ENSMUSG00000018417	513
ENSMUSG00000018425	1577
ENSMUSG00000018427	653
ENSMUSG00000018428	545
ENSMUSG00000018433	444
ENSMUSG00000018442	863
ENSMUSG00000018446	3058
ENSMUSG00000018449	292
ENSMUSG00000018459	17819
ENSMUSG00000018470	5
ENSMUSG00000018474	1215
ENSMUSG00000018476	1601
ENSMUSG00000018481	1045
ENSMUSG00000018501	1976
ENSMUSG00000018507	109
ENSMUSG00000018509	376
ENSMUSG00000018537	171
ENSMUSG00000018541	336
ENSMUSG00000018543	35
ENSMUSG00000018547	85
ENSMUSG00000018548	480
ENSMUSG00000018554	112
ENSMUSG00000018559	1389
ENSMUSG00000018565	795
ENSMUSG00000018566	1030
ENSMUSG00000018567	11032
ENSMUSG00000018569	506
ENSMUSG00000018570	2
ENSMUSG00000018572	578
ENSMUSG00000018574	5859
ENSMUSG00000018583	3582
ENSMUSG00000018585	1531
ENSMUSG00000018593	1090
ENSMUSG00000018599	438
ENSMUSG00000018604	343
ENSMUSG00000018648	304
ENSMUSG00000018651	62
ENSMUSG00000018654	0
ENSMUSG00000018659	1627
ENSMUSG00000018661	1923
ENSMUSG00000018666	810
ENSMUSG00000018669	629
ENSMUSG00000018672	124
ENSMUSG00000018677	7533
ENSMUSG00000018678	82
ENSMUSG00000018697	428
ENSMUSG00000018698	128
ENSMUSG00000018707	2145
ENSMUSG00000018733	563
ENSMUSG00000018736	1393
ENSMUSG00000018740	557
ENSMUSG00000018750	958
ENSMUSG00000018752	688
ENSMUSG00000018761	1434
ENSMUSG00000018765	1494
ENSMUSG00000018770	15001
ENSMUSG00000018774	163
ENSMUSG00000018796	6608
ENSMUSG00000018800	126
ENSMUSG00000018809	72
ENSMUSG00000018819	193
ENSMUSG00000018820	667
ENSMUSG00000018821	614
ENSMUSG00000018830	448
ENSMUSG00000018841	254
ENSMUSG00000018846	2494
ENSMUSG00000018848	903
ENSMUSG00000018849	2269
ENSMUSG00000018858	1016
ENSMUSG00000018861	408
ENSMUSG00000018882	1008
ENSMUSG00000018899	222
ENSMUSG00000018900	1274
ENSMUSG00000018906	209
ENSMUSG00000018909	24
ENSMUSG00000018920	553
ENSMUSG00000018921	98
ENSMUSG00000018923	432
ENSMUSG00000018927	34
ENSMUSG00000018930	1
ENSMUSG00000018931	350
ENSMUSG00000018932	663
ENSMUSG00000018965	3036
ENSMUSG00000018974	571
ENSMUSG00000018986	81
ENSMUSG00000018995	1530
ENSMUSG00000018999	1091
ENSMUSG00000019027	40
ENSMUSG00000019054	3597
ENSMUSG00000019055	334
ENSMUSG00000019066	422
ENSMUSG00000019080	212
ENSMUSG00000019082	328
ENSMUSG00000019132	5716
ENSMUSG00000019139	397
ENSMUSG00000019143	689
ENSMUSG00000019158	368
ENSMUSG00000019173	7763
ENSMUSG00000019179	8516
ENSMUSG00000019188	1186
ENSMUSG00000019189	968
ENSMUSG00000019194	2365
ENSMUSG00000019210	4100
ENSMUSG00000019232	39258
ENSMUSG00000019254	870
ENSMUSG00000019256	86
ENSMUSG00000019261	182
ENSMUSG00000019278	11298
ENSMUSG00000019295	809
ENSMUSG00000019297	380
ENSMUSG00000019301	161
ENSMUSG00000019302	1014
ENSMUSG00000019303	1
ENSMUSG00000019312	1645
ENSMUSG00000019326	12
ENSMUSG00000019338	89
ENSMUSG00000019362	2761
ENSMUSG00000019370	15460
ENSMUSG00000019373	1001
ENSMUSG00000019428	2113
ENSMUSG00000019432	3261
ENSMUSG00000019433	393
ENSMUSG00000019437	285
ENSMUSG00000019461	292
ENSMUSG00000019464	0
ENSMUSG00000019467	136
ENSMUSG00000019470	664
ENSMUSG00000019478	1025
ENSMUSG00000019487	767
ENSMUSG00000019494	2057
ENSMUSG00000019505	389
ENSMUSG00000019518	5
ENSMUSG00000019528	735
ENSMUSG00000019539	173
ENSMUSG00000019564	3
ENSMUSG00000019577	206
ENSMUSG00000019578	847
ENSMUSG00000019579	829
ENSMUSG00000019590	168
ENSMUSG00000019647	1
ENSMUSG00000019659	863
ENSMUSG00000019689	941
ENSMUSG00000019699	35
ENSMUSG00000019710	2491
ENSMUSG00000019715	315
ENSMUSG00000019718	816
ENSMUSG00000019726	237
ENSMUSG00000019731	304
ENSMUSG00000019732	32
ENSMUSG00000019734	194
ENSMUSG00000019737	1549
ENSMUSG00000019762	2169
ENSMUSG00000019763	724
ENSMUSG00000019767	943
ENSMUSG00000019768	37
ENSMUSG00000019769	217
ENSMUSG00000019774	161
ENSMUSG00000019777	1550
ENSMUSG00000019779	30
ENSMUSG00000019782	714
ENSMUSG00000019789	1
ENSMUSG00000019790	433
ENSMUSG00000019791	3884
ENSMUSG00000019792	314
ENSMUSG00000019794	677
ENSMUSG00000019795	794
ENSMUSG00000019796	1322
ENSMUSG00000019797	721
ENSMUSG00000019802	2644
ENSMUSG00000019804	3828
ENSMUSG00000019806	3306
ENSMUSG00000019808	27
ENSMUSG00000019809	645
ENSMUSG00000019810	1886
ENSMUSG00000019813	30
ENSMUSG00000019814	610
ENSMUSG00000019817	517
ENSMUSG00000019818	6672
ENSMUSG00000019820	403
ENSMUSG00000019822	325
ENSMUSG00000019823	43
ENSMUSG00000019826	112
ENSMUSG00000019831	142
ENSMUSG00000019832	29
ENSMUSG00000019837	1351
ENSMUSG00000019838	1217
ENSMUSG00000019841	240
ENSMUSG00000019842	275
ENSMUSG00000019843	293
ENSMUSG00000019845	145
ENSMUSG00000019846	5
ENSMUSG00000019848	3
ENSMUSG00000019849	337
ENSMUSG00000019850	5
ENSMUSG00000019851	2627
ENSMUSG00000019854	817
ENSMUSG00000019856	10
ENSMUSG00000019857	777
ENSMUSG00000019861	283
ENSMUSG00000019863	529
ENSMUSG00000019864	781
ENSMUSG00000019866	150
ENSMUSG00000019868	1027
ENSMUSG00000019872	6298
ENSMUSG00000019873	552
ENSMUSG00000019874	4
ENSMUSG00000019876	0
ENSMUSG00000019877	6345
ENSMUSG00000019878	348
ENSMUSG00000019880	0
ENSMUSG00000019883	890
ENSMUSG00000019889	650
ENSMUSG00000019891	544
ENSMUSG00000019893	1
ENSMUSG00000019897	966
ENSMUSG00000019899	112
ENSMUSG00000019906	837
ENSMUSG00000019907	971
ENSMUSG00000019913	31
ENSMUSG00000019916	840
ENSMUSG00000019917	165
ENSMUSG00000019920	132
ENSMUSG00000019923	1664
ENSMUSG00000019927	560
ENSMUSG00000019929	3669
ENSMUSG00000019933	4
ENSMUSG00000019942	25
ENSMUSG00000019943	1087
ENSMUSG00000019944	417
ENSMUSG00000019945	217
ENSMUSG00000019947	968
ENSMUSG00000019948	342
ENSMUSG00000019951	2011
ENSMUSG00000019952	339
ENSMUSG00000019960	982
ENSMUSG00000019961	1105
ENSMUSG00000019966	138
ENSMUSG00000019969	1204
ENSMUSG00000019970	6735
ENSMUSG00000019971	190
ENSMUSG00000019975	280
ENSMUSG00000019977	1865
ENSMUSG00000019978	109
ENSMUSG00000019984	415
ENSMUSG00000019986	109
ENSMUSG00000019987	0
ENSMUSG00000019988	257
ENSMUSG00000019990	1078
ENSMUSG00000019996	1237
ENSMUSG00000019997	7819
ENSMUSG00000019998	2191
ENSMUSG00000020000	240
ENSMUSG00000020003	945
ENSMUSG00000020009	1454
ENSMUSG00000020015	2182
ENSMUSG00000020018	936
ENSMUSG00000020019	798
ENSMUSG00000020022	6664
ENSMUSG00000020023	89
ENSMUSG00000020024	161
ENSMUSG00000020027	276
ENSMUSG00000020029	27241
ENSMUSG00000020032	32
ENSMUSG00000020034	930
ENSMUSG00000020038	229
ENSMUSG00000020044	15593
ENSMUSG00000020048	7148
ENSMUSG00000020051	63941
ENSMUSG00000020056	1122
ENSMUSG00000020059	665
ENSMUSG00000020061	2
ENSMUSG00000020062	6106
ENSMUSG00000020063	960
ENSMUSG00000020064	1086
ENSMUSG00000020069	113
ENSMUSG00000020070	799
ENSMUSG00000020072	1841
ENSMUSG00000020074	1102
ENSMUSG00000020075	459
ENSMUSG00000020076	740
ENSMUSG00000020077	336
ENSMUSG00000020078	3032
ENSMUSG00000020079	664
ENSMUSG00000020083	44
ENSMUSG00000020085	492
ENSMUSG00000020087	656
ENSMUSG00000020088	2846
ENSMUSG00000020089	1154
ENSMUSG00000020091	3645
ENSMUSG00000020092	0
ENSMUSG00000020097	402
ENSMUSG00000020098	8021
ENSMUSG00000020099	6
ENSMUSG00000020100	0
ENSMUSG00000020101	3
ENSMUSG00000020102	3542
ENSMUSG00000020105	12
ENSMUSG00000020107	959
ENSMUSG00000020108	846
ENSMUSG00000020109	1337
ENSMUSG00000020111	648
ENSMUSG00000020114	1259
ENSMUSG00000020115	995
ENSMUSG00000020116	1641
ENSMUSG00000020120	12
ENSMUSG00000020121	134
ENSMUSG00000020122	1028
ENSMUSG00000020123	402
ENSMUSG00000020124	979
ENSMUSG00000020128	1247
ENSMUSG00000020130	2113
ENSMUSG00000020133	1899
ENSMUSG00000020134	374
ENSMUSG00000020137	158
ENSMUSG00000020142	1737
ENSMUSG00000020143	30
ENSMUSG00000020149	15820
ENSMUSG00000020150	2683
ENSMUSG00000020151	3
ENSMUSG00000020152	5742
ENSMUSG00000020153	2511
ENSMUSG00000020154	339
ENSMUSG00000020155	3
ENSMUSG00000020156	180
ENSMUSG00000020159	0
ENSMUSG00000020160	89
ENSMUSG00000020163	18733
ENSMUSG00000020166	944
ENSMUSG00000020167	440
ENSMUSG00000020169	71
ENSMUSG00000020170	126
ENSMUSG00000020171	345
ENSMUSG00000020173	337
ENSMUSG00000020175	2
ENSMUSG00000020176	388
ENSMUSG00000020178	0
ENSMUSG00000020180	3114
ENSMUSG00000020182	3680
ENSMUSG00000020183	210
ENSMUSG00000020184	1641
ENSMUSG00000020186	28957
ENSMUSG00000020189	1923
ENSMUSG00000020190	2232
ENSMUSG00000020196	297
ENSMUSG00000020198	2086
ENSMUSG00000020205	212
ENSMUSG00000020211	353
ENSMUSG00000020212	91
ENSMUSG00000020218	1
ENSMUSG00000020219	2927
ENSMUSG00000020220	766
ENSMUSG00000020224	1113
ENSMUSG00000020225	4448
ENSMUSG00000020227	1128
ENSMUSG00000020228	198
ENSMUSG00000020230	117
ENSMUSG00000020231	339
ENSMUSG00000020232	619
ENSMUSG00000020234	984
ENSMUSG00000020235	308
ENSMUSG00000020238	310
ENSMUSG00000020241	61
ENSMUSG00000020246	429
ENSMUSG00000020248	356
ENSMUSG00000020250	2513
ENSMUSG00000020251	0
ENSMUSG00000020253	693
ENSMUSG00000020255	504
ENSMUSG00000020257	782
ENSMUSG00000020258	1807
ENSMUSG00000020260	427
ENSMUSG00000020261	283
ENSMUSG00000020262	0
ENSMUSG00000020263	611
ENSMUSG00000020265	2442
ENSMUSG00000020267	8320
ENSMUSG00000020268	516
ENSMUSG00000020271	1748
ENSMUSG00000020272	155
ENSMUSG00000020273	71
ENSMUSG00000020277	506
ENSMUSG00000020280	209
ENSMUSG00000020282	249
ENSMUSG00000020283	2519
ENSMUSG00000020284	421
ENSMUSG00000020287	204
ENSMUSG00000020288	745
ENSMUSG00000020289	215
ENSMUSG00000020290	796
ENSMUSG00000020300	4388
ENSMUSG00000020303	33
ENSMUSG00000020305	240
ENSMUSG00000020307	783
ENSMUSG00000020308	825
ENSMUSG00000020309	20
ENSMUSG00000020311	3305
ENSMUSG00000020312	0
ENSMUSG00000020315	12290
ENSMUSG00000020319	171
ENSMUSG00000020321	19344
ENSMUSG00000020325	97
ENSMUSG00000020326	5459
ENSMUSG00000020327	0
ENSMUSG00000020328	212
ENSMUSG00000020329	366
ENSMUSG00000020330	2
ENSMUSG00000020334	652
ENSMUSG00000020335	8
ENSMUSG00000020340	1274
ENSMUSG00000020346	1942
ENSMUSG00000020349	5640
ENSMUSG00000020357	89
ENSMUSG00000020358	3334
ENSMUSG00000020359	1186
ENSMUSG00000020361	4015
ENSMUSG00000020362	355
ENSMUSG00000020363	1
ENSMUSG00000020364	105
ENSMUSG00000020366	2359
ENSMUSG00000020368	25595
ENSMUSG00000020372	5267
ENSMUSG00000020375	591
ENSMUSG00000020376	554
ENSMUSG00000020377	49
ENSMUSG00000020380	341
ENSMUSG00000020381	13
ENSMUSG00000020385	1275
ENSMUSG00000020386	4426
ENSMUSG00000020387	1855
ENSMUSG00000020388	20
ENSMUSG00000020390	5074
ENSMUSG00000020392	652
ENSMUSG00000020393	612
ENSMUSG00000020395	1
ENSMUSG00000020397	446
ENSMUSG00000020400	2495
ENSMUSG00000020402	18112
ENSMUSG00000020407	203
ENSMUSG00000020409	1824
ENSMUSG00000020412	469
ENSMUSG00000020413	59
ENSMUSG00000020415	17
ENSMUSG00000020420	85
ENSMUSG00000020422	2706
ENSMUSG00000020423	3170
ENSMUSG00000020424	249
ENSMUSG00000020427	6638
ENSMUSG00000020429	2737
ENSMUSG00000020430	1161
ENSMUSG00000020432	8009
ENSMUSG00000020435	0
ENSMUSG00000020437	2
ENSMUSG00000020439	419
ENSMUSG00000020440	924
ENSMUSG00000020441	575
ENSMUSG00000020444	742
ENSMUSG00000020447	2
ENSMUSG00000020448	1106
ENSMUSG00000020451	304
ENSMUSG00000020453	622
ENSMUSG00000020454	516
ENSMUSG00000020455	147
ENSMUSG00000020456	10142
ENSMUSG00000020457	1146
ENSMUSG00000020458	3835
ENSMUSG00000020459	3692
ENSMUSG00000020460	1053
ENSMUSG00000020461	5
ENSMUSG00000020462	990
ENSMUSG00000020463	1400
ENSMUSG00000020464	879
ENSMUSG00000020467	350
ENSMUSG00000020471	656
ENSMUSG00000020472	696
ENSMUSG00000020473	1068
ENSMUSG00000020474	159
ENSMUSG00000020475	1445
ENSMUSG00000020476	1566
ENSMUSG00000020477	757
ENSMUSG00000020482	376
ENSMUSG00000020483	43724
ENSMUSG00000020484	1270
ENSMUSG00000020485	2884
ENSMUSG00000020486	373
ENSMUSG00000020491	492
ENSMUSG00000020492	1168
ENSMUSG00000020495	227
ENSMUSG00000020496	2164
ENSMUSG00000020513	123
ENSMUSG00000020514	679
ENSMUSG00000020515	1571
ENSMUSG00000020516	1022
ENSMUSG00000020519	373
ENSMUSG00000020520	2100
ENSMUSG00000020521	1273
ENSMUSG00000020522	900
ENSMUSG00000020523	933
ENSMUSG00000020524	13
ENSMUSG00000020525	801
ENSMUSG00000020527	939
ENSMUSG00000020528	278
ENSMUSG00000020530	1225
ENSMUSG00000020532	71
ENSMUSG00000020534	2045
ENSMUSG00000020536	487
ENSMUSG00000020537	902
ENSMUSG00000020538	698
ENSMUSG00000020541	1364
ENSMUSG00000020544	608
ENSMUSG00000020546	59
ENSMUSG00000020547	331
ENSMUSG00000020549	1302
ENSMUSG00000020553	161
ENSMUSG00000020561	311
ENSMUSG00000020562	220
ENSMUSG00000020564	367
ENSMUSG00000020566	103
ENSMUSG00000020570	4167
ENSMUSG00000020571	4250
ENSMUSG00000020572	2728
ENSMUSG00000020576	721
ENSMUSG00000020577	760
ENSMUSG00000020580	1638
ENSMUSG00000020585	6421
ENSMUSG00000020589	200
ENSMUSG00000020590	2068
ENSMUSG00000020592	18
ENSMUSG00000020593	8130
ENSMUSG00000020594	1284
ENSMUSG00000020598	40
ENSMUSG00000020601	464
ENSMUSG00000020604	29
ENSMUSG00000020605	131
ENSMUSG00000020607	156
ENSMUSG00000020608	1147
ENSMUSG00000020609	0
ENSMUSG00000020610	809
ENSMUSG00000020611	1572
ENSMUSG00000020612	26
ENSMUSG00000020621	318
ENSMUSG00000020623	288
ENSMUSG00000020627	10
ENSMUSG00000020628	469
ENSMUSG00000020629	7945
ENSMUSG00000020630	284
ENSMUSG00000020634	485
ENSMUSG00000020635	0
ENSMUSG00000020638	7
ENSMUSG00000020640	1358
ENSMUSG00000020641	113
ENSMUSG00000020642	20
ENSMUSG00000020644	3042
ENSMUSG00000020646	54
ENSMUSG00000020647	359
ENSMUSG00000020648	122
ENSMUSG00000020649	41
ENSMUSG00000020650	4510
ENSMUSG00000020651	6648
ENSMUSG00000020652	0
ENSMUSG00000020653	89
ENSMUSG00000020654	1274
ENSMUSG00000020656	0
ENSMUSG00000020657	3
ENSMUSG00000020658	3
ENSMUSG00000020659	167
ENSMUSG00000020660	118
ENSMUSG00000020661	83
ENSMUSG00000020664	8146
ENSMUSG00000020668	1
ENSMUSG00000020669	395
ENSMUSG00000020671	2627
ENSMUSG00000020674	166
ENSMUSG00000020677	418
ENSMUSG00000020679	3301
ENSMUSG00000020680	2490
ENSMUSG00000020681	522
ENSMUSG00000020682	333
ENSMUSG00000020687	334
ENSMUSG00000020689	3
ENSMUSG00000020691	44
ENSMUSG00000020692	108
ENSMUSG00000020694	427
ENSMUSG00000020695	24
ENSMUSG00000020696	97
ENSMUSG00000020697	545
ENSMUSG00000020700	1222
ENSMUSG00000020705	1096
ENSMUSG00000020706	1255
ENSMUSG00000020707	33
ENSMUSG00000020708	2476
ENSMUSG00000020709	53
ENSMUSG00000020715	65
ENSMUSG00000020716	371
ENSMUSG00000020717	2207
ENSMUSG00000020718	100
ENSMUSG00000020719	15709
ENSMUSG00000020720	2481
ENSMUSG00000020721	184
ENSMUSG00000020728	15
ENSMUSG00000020733	3051
ENSMUSG00000020734	328
ENSMUSG00000020736	218
[truncated: 10,030 more rows]

## Sheet: Table S5
Ensembl gene ID	rounded expected count
ENSMUSG00000000001	2914
ENSMUSG00000000049	8487
ENSMUSG00000000056	885
ENSMUSG00000000058	1654
ENSMUSG00000000078	274
ENSMUSG00000000085	297
ENSMUSG00000000088	9399
ENSMUSG00000000093	645
ENSMUSG00000000126	0
ENSMUSG00000000127	308
ENSMUSG00000000131	1405
ENSMUSG00000000142	5
ENSMUSG00000000148	275
ENSMUSG00000000149	9786
ENSMUSG00000000154	4569
ENSMUSG00000000159	2678
ENSMUSG00000000167	126
ENSMUSG00000000168	3285
ENSMUSG00000000171	8484
ENSMUSG00000000184	6
ENSMUSG00000000194	1308
ENSMUSG00000000204	111
ENSMUSG00000000216	1379
ENSMUSG00000000253	2064
ENSMUSG00000000275	198
ENSMUSG00000000276	0
ENSMUSG00000000278	11630
ENSMUSG00000000282	128
ENSMUSG00000000290	71
ENSMUSG00000000295	138
ENSMUSG00000000296	373
ENSMUSG00000000301	1104
ENSMUSG00000000303	586
ENSMUSG00000000305	804
ENSMUSG00000000308	726
ENSMUSG00000000317	10
ENSMUSG00000000320	0
ENSMUSG00000000325	517
ENSMUSG00000000326	15747
ENSMUSG00000000339	507
ENSMUSG00000000340	5934
ENSMUSG00000000346	8802
ENSMUSG00000000359	64
ENSMUSG00000000374	1749
ENSMUSG00000000378	584
ENSMUSG00000000384	1496
ENSMUSG00000000385	4499
ENSMUSG00000000386	8
ENSMUSG00000000399	6854
ENSMUSG00000000409	502
ENSMUSG00000000411	5
ENSMUSG00000000416	14
ENSMUSG00000000420	2812
ENSMUSG00000000439	1201
ENSMUSG00000000440	42
ENSMUSG00000000441	4541
ENSMUSG00000000486	0
ENSMUSG00000000489	213
ENSMUSG00000000530	848
ENSMUSG00000000532	603
ENSMUSG00000000538	2203
ENSMUSG00000000552	31
ENSMUSG00000000555	330
ENSMUSG00000000561	1123
ENSMUSG00000000563	19971
ENSMUSG00000000568	1587
ENSMUSG00000000581	604
ENSMUSG00000000594	1125
ENSMUSG00000000600	1014
ENSMUSG00000000605	1907
ENSMUSG00000000631	3402
ENSMUSG00000000673	19740
ENSMUSG00000000690	506
ENSMUSG00000000693	20
ENSMUSG00000000708	3294
ENSMUSG00000000711	5241
ENSMUSG00000000732	266
ENSMUSG00000000738	2089
ENSMUSG00000000739	3
ENSMUSG00000000740	8645
ENSMUSG00000000743	3419
ENSMUSG00000000751	1720
ENSMUSG00000000753	7469
ENSMUSG00000000759	439
ENSMUSG00000000776	240
ENSMUSG00000000791	28
ENSMUSG00000000804	2358
ENSMUSG00000000805	5281
ENSMUSG00000000811	586
ENSMUSG00000000823	243
ENSMUSG00000000826	1143
ENSMUSG00000000827	1175
ENSMUSG00000000876	1499
ENSMUSG00000000884	19
ENSMUSG00000000901	16
ENSMUSG00000000902	1185
ENSMUSG00000000915	805
ENSMUSG00000000916	323
ENSMUSG00000000934	278
ENSMUSG00000000938	863
ENSMUSG00000000942	0
ENSMUSG00000000948	741
ENSMUSG00000000957	413
ENSMUSG00000000958	6187
ENSMUSG00000000959	2144
ENSMUSG00000000976	257
ENSMUSG00000001016	2823
ENSMUSG00000001017	1240
ENSMUSG00000001018	231
ENSMUSG00000001020	492
ENSMUSG00000001025	4802
ENSMUSG00000001029	618
ENSMUSG00000001034	64
ENSMUSG00000001036	103
ENSMUSG00000001039	361
ENSMUSG00000001052	804
ENSMUSG00000001053	34
ENSMUSG00000001054	547
ENSMUSG00000001056	679
ENSMUSG00000001062	244
ENSMUSG00000001065	350
ENSMUSG00000001082	273
ENSMUSG00000001089	917
ENSMUSG00000001095	3005
ENSMUSG00000001098	55
ENSMUSG00000001100	3770
ENSMUSG00000001105	558
ENSMUSG00000001119	16
ENSMUSG00000001123	68
ENSMUSG00000001138	1056
ENSMUSG00000001143	828
ENSMUSG00000001150	1398
ENSMUSG00000001151	3078
ENSMUSG00000001155	60
ENSMUSG00000001156	372
ENSMUSG00000001157	1299
ENSMUSG00000001158	839
ENSMUSG00000001175	3614
ENSMUSG00000001211	6425
ENSMUSG00000001227	33
ENSMUSG00000001229	684
ENSMUSG00000001240	62
ENSMUSG00000001247	1077
ENSMUSG00000001248	722
ENSMUSG00000001249	7954
ENSMUSG00000001270	2058
ENSMUSG00000001280	437
ENSMUSG00000001285	535
ENSMUSG00000001288	191
ENSMUSG00000001289	1861
ENSMUSG00000001300	1050
ENSMUSG00000001305	675
ENSMUSG00000001313	16
ENSMUSG00000001323	2207
ENSMUSG00000001348	644
ENSMUSG00000001349	6
ENSMUSG00000001366	3311
ENSMUSG00000001376	881
ENSMUSG00000001379	284
ENSMUSG00000001380	548
ENSMUSG00000001383	1956
ENSMUSG00000001415	2316
ENSMUSG00000001416	4067
ENSMUSG00000001417	996
ENSMUSG00000001418	2994
ENSMUSG00000001419	361
ENSMUSG00000001420	825
ENSMUSG00000001424	3362
ENSMUSG00000001435	977
ENSMUSG00000001436	465
ENSMUSG00000001440	5277
ENSMUSG00000001441	3112
ENSMUSG00000001445	1259
ENSMUSG00000001467	1833
ENSMUSG00000001472	4690
ENSMUSG00000001473	0
ENSMUSG00000001482	364
ENSMUSG00000001504	236
ENSMUSG00000001506	43
ENSMUSG00000001507	1322
ENSMUSG00000001518	137
ENSMUSG00000001520	9
ENSMUSG00000001521	749
ENSMUSG00000001524	391
ENSMUSG00000001525	703
ENSMUSG00000001542	6289
ENSMUSG00000001552	2370
ENSMUSG00000001569	563
ENSMUSG00000001576	1122
ENSMUSG00000001583	500
ENSMUSG00000001604	828
ENSMUSG00000001627	1430
ENSMUSG00000001630	162
ENSMUSG00000001632	355
ENSMUSG00000001642	6472
ENSMUSG00000001661	7
ENSMUSG00000001663	2388
ENSMUSG00000001665	3586
ENSMUSG00000001666	3199
ENSMUSG00000001670	2
ENSMUSG00000001672	153
ENSMUSG00000001674	876
ENSMUSG00000001687	2289
ENSMUSG00000001700	627
ENSMUSG00000001707	637
ENSMUSG00000001729	2472
ENSMUSG00000001739	153
ENSMUSG00000001741	56
ENSMUSG00000001750	137
ENSMUSG00000001751	588
ENSMUSG00000001755	2720
ENSMUSG00000001761	518
ENSMUSG00000001763	1243
ENSMUSG00000001767	833
ENSMUSG00000001768	3226
ENSMUSG00000001773	15217
ENSMUSG00000001774	1625
ENSMUSG00000001783	5123
ENSMUSG00000001785	654
ENSMUSG00000001786	1412
ENSMUSG00000001794	5059
ENSMUSG00000001802	0
ENSMUSG00000001827	11140
ENSMUSG00000001829	730
ENSMUSG00000001833	2852
ENSMUSG00000001844	298
ENSMUSG00000001855	1400
ENSMUSG00000001864	4107
ENSMUSG00000001870	361
ENSMUSG00000001891	7011
ENSMUSG00000001909	729
ENSMUSG00000001910	1273
ENSMUSG00000001911	50
ENSMUSG00000001942	3114
ENSMUSG00000001943	7
ENSMUSG00000001946	662
ENSMUSG00000001948	169
ENSMUSG00000001983	1830
ENSMUSG00000001995	209
ENSMUSG00000001998	11
ENSMUSG00000001999	796
ENSMUSG00000002017	1565
ENSMUSG00000002028	14
ENSMUSG00000002031	1347
ENSMUSG00000002043	604
ENSMUSG00000002052	1214
ENSMUSG00000002058	191
ENSMUSG00000002059	1593
ENSMUSG00000002064	1647
ENSMUSG00000002083	8
ENSMUSG00000002102	3085
ENSMUSG00000002103	784
ENSMUSG00000002105	483
ENSMUSG00000002107	0
ENSMUSG00000002108	2376
ENSMUSG00000002109	510
ENSMUSG00000002111	14
ENSMUSG00000002129	2089
ENSMUSG00000002147	1192
ENSMUSG00000002190	7
ENSMUSG00000002204	51106
ENSMUSG00000002205	903
ENSMUSG00000002210	342
ENSMUSG00000002221	258
ENSMUSG00000002222	1677
ENSMUSG00000002227	154
ENSMUSG00000002228	204
ENSMUSG00000002233	3534
ENSMUSG00000002249	194
ENSMUSG00000002250	119
ENSMUSG00000002257	155
ENSMUSG00000002265	1
ENSMUSG00000002274	1717
ENSMUSG00000002279	475
ENSMUSG00000002280	1027
ENSMUSG00000002297	4
ENSMUSG00000002307	1153
ENSMUSG00000002308	670
ENSMUSG00000002319	651
ENSMUSG00000002320	1544
ENSMUSG00000002325	816
ENSMUSG00000002326	835
ENSMUSG00000002329	163
ENSMUSG00000002332	781
ENSMUSG00000002342	161
ENSMUSG00000002343	197
ENSMUSG00000002345	95
ENSMUSG00000002346	703
ENSMUSG00000002365	4713
ENSMUSG00000002372	596
ENSMUSG00000002379	4515
ENSMUSG00000002393	2743
ENSMUSG00000002395	848
ENSMUSG00000002396	678
ENSMUSG00000002409	744
ENSMUSG00000002413	325
ENSMUSG00000002416	5299
ENSMUSG00000002455	1714
ENSMUSG00000002475	5229
ENSMUSG00000002477	688
ENSMUSG00000002486	50
ENSMUSG00000002489	304
ENSMUSG00000002496	875
ENSMUSG00000002504	1496
ENSMUSG00000002524	1999
ENSMUSG00000002546	1772
ENSMUSG00000002550	1607
ENSMUSG00000002565	1867
ENSMUSG00000002578	1
ENSMUSG00000002602	965
ENSMUSG00000002603	1053
ENSMUSG00000002608	214
ENSMUSG00000002617	1318
ENSMUSG00000002625	1280
ENSMUSG00000002635	138
ENSMUSG00000002658	688
ENSMUSG00000002660	1834
ENSMUSG00000002661	986
ENSMUSG00000002668	1245
ENSMUSG00000002679	656
ENSMUSG00000002688	401
ENSMUSG00000002718	2051
ENSMUSG00000002728	2389
ENSMUSG00000002731	592
ENSMUSG00000002732	23
ENSMUSG00000002733	414
ENSMUSG00000002741	3140
ENSMUSG00000002748	1503
ENSMUSG00000002763	1498
ENSMUSG00000002767	1654
ENSMUSG00000002769	799
ENSMUSG00000002778	3303
ENSMUSG00000002781	259
ENSMUSG00000002797	1483
ENSMUSG00000002799	10
ENSMUSG00000002803	652
ENSMUSG00000002804	1469
ENSMUSG00000002808	19
ENSMUSG00000002812	2097
ENSMUSG00000002814	346
ENSMUSG00000002820	215
ENSMUSG00000002825	119
ENSMUSG00000002833	533
ENSMUSG00000002844	416
ENSMUSG00000002845	195
ENSMUSG00000002846	1130
ENSMUSG00000002847	735
ENSMUSG00000002870	76
ENSMUSG00000002871	737
ENSMUSG00000002881	1902
ENSMUSG00000002885	300
ENSMUSG00000002897	273
ENSMUSG00000002900	1248
ENSMUSG00000002908	296
ENSMUSG00000002910	123
ENSMUSG00000002944	28
ENSMUSG00000002948	1104
ENSMUSG00000002949	1834
ENSMUSG00000002957	4674
ENSMUSG00000002963	1140
ENSMUSG00000002968	2507
ENSMUSG00000002980	5428
ENSMUSG00000002981	5758
ENSMUSG00000002983	0
ENSMUSG00000002984	1103
ENSMUSG00000002985	38787
ENSMUSG00000002992	3271
ENSMUSG00000003031	1244
ENSMUSG00000003032	169
ENSMUSG00000003033	874
ENSMUSG00000003037	1960
ENSMUSG00000003039	2718
ENSMUSG00000003051	902
ENSMUSG00000003053	169667
ENSMUSG00000003062	1105
ENSMUSG00000003068	2361
ENSMUSG00000003072	8308
ENSMUSG00000003099	2703
ENSMUSG00000003119	206
ENSMUSG00000003123	222
ENSMUSG00000003131	1024
ENSMUSG00000003134	734
ENSMUSG00000003135	1110
ENSMUSG00000003154	266
ENSMUSG00000003161	2064
ENSMUSG00000003178	4
ENSMUSG00000003184	888
ENSMUSG00000003190	57
ENSMUSG00000003198	32
ENSMUSG00000003199	2568
ENSMUSG00000003206	75
ENSMUSG00000003208	256
ENSMUSG00000003226	5338
ENSMUSG00000003228	391
ENSMUSG00000003233	601
ENSMUSG00000003234	2140
ENSMUSG00000003235	2200
ENSMUSG00000003269	1014
ENSMUSG00000003273	258
ENSMUSG00000003299	1612
ENSMUSG00000003308	1428
ENSMUSG00000003309	4930
ENSMUSG00000003316	1247
ENSMUSG00000003344	1372
ENSMUSG00000003345	2549
ENSMUSG00000003346	1731
ENSMUSG00000003348	89
ENSMUSG00000003352	179
ENSMUSG00000003355	8
ENSMUSG00000003360	1077
ENSMUSG00000003363	3248
ENSMUSG00000003378	108
ENSMUSG00000003380	4141
ENSMUSG00000003382	98
ENSMUSG00000003402	3735
ENSMUSG00000003420	3701
ENSMUSG00000003421	1379
ENSMUSG00000003423	763
ENSMUSG00000003429	7098
ENSMUSG00000003435	1601
ENSMUSG00000003437	1197
ENSMUSG00000003438	1591
ENSMUSG00000003444	676
ENSMUSG00000003452	0
ENSMUSG00000003458	2368
ENSMUSG00000003464	4632
ENSMUSG00000003477	14699
ENSMUSG00000003500	129
ENSMUSG00000003518	15
ENSMUSG00000003526	11780
ENSMUSG00000003527	363
ENSMUSG00000003528	1522
ENSMUSG00000003531	579
ENSMUSG00000003534	2704
ENSMUSG00000003541	614
ENSMUSG00000003546	3000
ENSMUSG00000003549	188
ENSMUSG00000003559	3110
ENSMUSG00000003573	93
ENSMUSG00000003575	82
ENSMUSG00000003581	476
ENSMUSG00000003585	0
ENSMUSG00000003604	1161
ENSMUSG00000003623	1324
ENSMUSG00000003644	346
ENSMUSG00000003660	2332
ENSMUSG00000003662	1239
ENSMUSG00000003680	1549
ENSMUSG00000003721	1757
ENSMUSG00000003731	3632
ENSMUSG00000003746	5171
ENSMUSG00000003752	93
ENSMUSG00000003762	422
ENSMUSG00000003778	519
ENSMUSG00000003779	2
ENSMUSG00000003808	1223
ENSMUSG00000003809	11407
ENSMUSG00000003810	1662
ENSMUSG00000003812	737
ENSMUSG00000003813	1782
ENSMUSG00000003814	12135
ENSMUSG00000003847	106
ENSMUSG00000003848	577
ENSMUSG00000003849	2407
ENSMUSG00000003865	594
ENSMUSG00000003868	589
ENSMUSG00000003873	966
ENSMUSG00000003923	2193
ENSMUSG00000003929	0
ENSMUSG00000003948	109
ENSMUSG00000003949	213
ENSMUSG00000003955	2911
ENSMUSG00000003970	7257
ENSMUSG00000003992	782
ENSMUSG00000004018	704
ENSMUSG00000004032	3491
ENSMUSG00000004035	146
ENSMUSG00000004040	2925
ENSMUSG00000004043	90
ENSMUSG00000004044	1585
ENSMUSG00000004054	1014
ENSMUSG00000004056	764
ENSMUSG00000004069	7519
ENSMUSG00000004070	1887
ENSMUSG00000004071	4682
ENSMUSG00000004085	90
ENSMUSG00000004096	2251
ENSMUSG00000004099	129
ENSMUSG00000004100	221
ENSMUSG00000004105	61
ENSMUSG00000004127	2
ENSMUSG00000004151	207
ENSMUSG00000004187	159
ENSMUSG00000004207	15881
ENSMUSG00000004231	49
ENSMUSG00000004233	1137
ENSMUSG00000004263	2624
ENSMUSG00000004264	8324
ENSMUSG00000004266	667
ENSMUSG00000004267	0
ENSMUSG00000004268	443
ENSMUSG00000004270	1974
ENSMUSG00000004285	3772
ENSMUSG00000004319	3763
ENSMUSG00000004347	29
ENSMUSG00000004356	1547
ENSMUSG00000004364	3323
ENSMUSG00000004383	84
ENSMUSG00000004393	912
ENSMUSG00000004394	2715
ENSMUSG00000004446	1516
ENSMUSG00000004451	1444
ENSMUSG00000004455	4391
ENSMUSG00000004460	2588
ENSMUSG00000004462	535
ENSMUSG00000004473	4
ENSMUSG00000004500	56
ENSMUSG00000004508	698
ENSMUSG00000004530	758
ENSMUSG00000004535	6922
ENSMUSG00000004558	3412
ENSMUSG00000004561	288
ENSMUSG00000004562	48
ENSMUSG00000004565	1448
ENSMUSG00000004567	2562
ENSMUSG00000004568	2434
ENSMUSG00000004591	1912
ENSMUSG00000004610	4282
ENSMUSG00000004612	0
ENSMUSG00000004626	1808
ENSMUSG00000004631	146
ENSMUSG00000004633	163
ENSMUSG00000004637	252
ENSMUSG00000004642	949
ENSMUSG00000004655	55405
ENSMUSG00000004665	876
ENSMUSG00000004667	1440
ENSMUSG00000004668	0
ENSMUSG00000004677	635
ENSMUSG00000004730	20
ENSMUSG00000004748	1473
ENSMUSG00000004768	25
ENSMUSG00000004771	5453
ENSMUSG00000004788	1378
ENSMUSG00000004789	9957
ENSMUSG00000004791	1
ENSMUSG00000004798	2316
ENSMUSG00000004814	5
ENSMUSG00000004815	864
ENSMUSG00000004837	368
ENSMUSG00000004843	1954
ENSMUSG00000004846	1300
ENSMUSG00000004849	1708
ENSMUSG00000004864	302
ENSMUSG00000004865	2046
ENSMUSG00000004880	224
ENSMUSG00000004885	291
ENSMUSG00000004891	1224
ENSMUSG00000004895	923
ENSMUSG00000004896	160
ENSMUSG00000004897	4007
ENSMUSG00000004929	5
ENSMUSG00000004931	353
ENSMUSG00000004934	442
ENSMUSG00000004936	1628
ENSMUSG00000004937	2351
ENSMUSG00000004945	792
ENSMUSG00000004947	576
ENSMUSG00000004951	892
ENSMUSG00000004980	13492
ENSMUSG00000004988	99
ENSMUSG00000004994	53
ENSMUSG00000004996	308
ENSMUSG00000005034	2007
ENSMUSG00000005043	478
ENSMUSG00000005054	1266
ENSMUSG00000005069	9457
ENSMUSG00000005078	710
ENSMUSG00000005087	4
ENSMUSG00000005102	263
ENSMUSG00000005103	3563
ENSMUSG00000005107	1194
ENSMUSG00000005125	121783
ENSMUSG00000005142	3560
ENSMUSG00000005148	101
ENSMUSG00000005150	62
ENSMUSG00000005161	4789
ENSMUSG00000005198	448
ENSMUSG00000005202	28
ENSMUSG00000005204	1223
ENSMUSG00000005225	559
ENSMUSG00000005233	23
ENSMUSG00000005251	859
ENSMUSG00000005262	1919
ENSMUSG00000005268	859
ENSMUSG00000005299	11838
ENSMUSG00000005312	7773
ENSMUSG00000005320	1397
ENSMUSG00000005354	3141
ENSMUSG00000005360	0
ENSMUSG00000005362	2670
ENSMUSG00000005364	536
ENSMUSG00000005370	319
ENSMUSG00000005371	1379
ENSMUSG00000005373	2341
ENSMUSG00000005374	135
ENSMUSG00000005378	472
ENSMUSG00000005397	758
ENSMUSG00000005410	40
ENSMUSG00000005413	2634
ENSMUSG00000005417	5109
ENSMUSG00000005442	405
ENSMUSG00000005447	433
ENSMUSG00000005465	7
ENSMUSG00000005469	1444
ENSMUSG00000005481	396
ENSMUSG00000005483	874
ENSMUSG00000005501	594
ENSMUSG00000005505	920
ENSMUSG00000005506	1015
ENSMUSG00000005510	4431
ENSMUSG00000005514	6701
ENSMUSG00000005533	1987
ENSMUSG00000005534	585
ENSMUSG00000005547	44944
ENSMUSG00000005566	2627
ENSMUSG00000005575	16
ENSMUSG00000005580	317
ENSMUSG00000005583	2
ENSMUSG00000005609	1271
ENSMUSG00000005610	20620
ENSMUSG00000005611	4
ENSMUSG00000005615	2227
ENSMUSG00000005621	680
ENSMUSG00000005625	2387
ENSMUSG00000005640	333
ENSMUSG00000005656	4656
ENSMUSG00000005667	0
ENSMUSG00000005672	7
ENSMUSG00000005674	1766
ENSMUSG00000005677	15
ENSMUSG00000005681	13896
ENSMUSG00000005682	539
ENSMUSG00000005683	7929
ENSMUSG00000005686	203
ENSMUSG00000005687	1107
ENSMUSG00000005698	1834
ENSMUSG00000005699	16
ENSMUSG00000005718	44
ENSMUSG00000005732	778
ENSMUSG00000005763	168
ENSMUSG00000005774	140
ENSMUSG00000005779	2959
ENSMUSG00000005802	446
ENSMUSG00000005803	1553
ENSMUSG00000005804	369
ENSMUSG00000005813	1626
ENSMUSG00000005823	1233
ENSMUSG00000005846	835
ENSMUSG00000005871	1215
ENSMUSG00000005873	11696
ENSMUSG00000005881	1732
ENSMUSG00000005882	1090
ENSMUSG00000005886	1594
ENSMUSG00000005893	1286
ENSMUSG00000005897	627
ENSMUSG00000005899	635
ENSMUSG00000005907	319
ENSMUSG00000005936	1177
ENSMUSG00000005949	470
ENSMUSG00000005951	1124
ENSMUSG00000005958	54
ENSMUSG00000005968	198
ENSMUSG00000005973	366
ENSMUSG00000005980	62844
ENSMUSG00000005981	4864
ENSMUSG00000005982	1682
ENSMUSG00000005986	2
ENSMUSG00000006005	1971
ENSMUSG00000006010	1558
ENSMUSG00000006014	0
ENSMUSG00000006019	100
ENSMUSG00000006021	335
ENSMUSG00000006024	3415
ENSMUSG00000006050	1056
ENSMUSG00000006056	2057
ENSMUSG00000006057	8674
ENSMUSG00000006058	1384
ENSMUSG00000006095	1264
ENSMUSG00000006127	694
ENSMUSG00000006134	165
ENSMUSG00000006154	0
ENSMUSG00000006169	5404
ENSMUSG00000006191	756
ENSMUSG00000006205	2848
ENSMUSG00000006215	415
ENSMUSG00000006216	2054
ENSMUSG00000006218	167
ENSMUSG00000006219	5
ENSMUSG00000006235	40
ENSMUSG00000006262	205
ENSMUSG00000006269	4066
ENSMUSG00000006273	10664
ENSMUSG00000006276	812
ENSMUSG00000006281	184
ENSMUSG00000006288	284
ENSMUSG00000006289	544
ENSMUSG00000006299	3421
ENSMUSG00000006301	636
ENSMUSG00000006304	2909
ENSMUSG00000006307	327
ENSMUSG00000006311	0
ENSMUSG00000006313	37
ENSMUSG00000006315	1620
ENSMUSG00000006333	5685
ENSMUSG00000006335	584
ENSMUSG00000006342	15738
ENSMUSG00000006344	172
ENSMUSG00000006345	29321
ENSMUSG00000006356	1894
ENSMUSG00000006360	525
ENSMUSG00000006362	1
ENSMUSG00000006369	75
ENSMUSG00000006378	1475
ENSMUSG00000006386	1671
ENSMUSG00000006390	1535
ENSMUSG00000006392	1385
ENSMUSG00000006395	1776
ENSMUSG00000006398	8
ENSMUSG00000006412	881
ENSMUSG00000006418	1961
ENSMUSG00000006435	54
ENSMUSG00000006442	250
ENSMUSG00000006445	49
ENSMUSG00000006456	515
ENSMUSG00000006457	138
ENSMUSG00000006463	76
ENSMUSG00000006464	742
ENSMUSG00000006469	1429
ENSMUSG00000006471	246
ENSMUSG00000006476	240
ENSMUSG00000006494	1810
ENSMUSG00000006498	4356
ENSMUSG00000006517	539
ENSMUSG00000006519	2230
ENSMUSG00000006526	233
ENSMUSG00000006527	480
ENSMUSG00000006538	53
ENSMUSG00000006567	266
ENSMUSG00000006574	1757
ENSMUSG00000006575	74
ENSMUSG00000006576	0
ENSMUSG00000006587	129
ENSMUSG00000006589	1377
ENSMUSG00000006599	1724
ENSMUSG00000006611	86
ENSMUSG00000006641	1536
ENSMUSG00000006649	389
ENSMUSG00000006651	91
ENSMUSG00000006673	1477
ENSMUSG00000006676	1928
ENSMUSG00000006699	3067
ENSMUSG00000006705	38
ENSMUSG00000006711	4506
ENSMUSG00000006715	122
ENSMUSG00000006717	1452
ENSMUSG00000006724	903
ENSMUSG00000006728	1283
ENSMUSG00000006731	2145
ENSMUSG00000006732	113
ENSMUSG00000006736	1933
ENSMUSG00000006740	4426
ENSMUSG00000006763	97
ENSMUSG00000006777	1
ENSMUSG00000006784	45
ENSMUSG00000006800	267
ENSMUSG00000006818	9822
ENSMUSG00000006850	3030
ENSMUSG00000006906	517
ENSMUSG00000006920	1550
ENSMUSG00000006931	54
ENSMUSG00000006932	12634
ENSMUSG00000006941	1086
ENSMUSG00000006958	15
ENSMUSG00000006998	3783
ENSMUSG00000007029	1987
ENSMUSG00000007033	0
ENSMUSG00000007034	1707
ENSMUSG00000007036	2251
ENSMUSG00000007038	1375
ENSMUSG00000007039	359
ENSMUSG00000007041	2643
ENSMUSG00000007050	245
ENSMUSG00000007080	0
ENSMUSG00000007122	132
ENSMUSG00000007216	326
ENSMUSG00000007338	2269
ENSMUSG00000007379	0
ENSMUSG00000007411	2653
ENSMUSG00000007415	454
ENSMUSG00000007458	5111
ENSMUSG00000007476	573
ENSMUSG00000007564	3671
ENSMUSG00000007570	66
ENSMUSG00000007589	483
ENSMUSG00000007603	439
ENSMUSG00000007610	445
ENSMUSG00000007613	88
ENSMUSG00000007617	85
ENSMUSG00000007655	1793
ENSMUSG00000007656	2818
ENSMUSG00000007659	5068
ENSMUSG00000007670	1336
ENSMUSG00000007721	871
ENSMUSG00000007739	4286
ENSMUSG00000007777	854
ENSMUSG00000007783	1
ENSMUSG00000007812	1086
ENSMUSG00000007815	9800
ENSMUSG00000007817	104
ENSMUSG00000007827	49
ENSMUSG00000007833	393
ENSMUSG00000007836	626
ENSMUSG00000007837	819
ENSMUSG00000007850	3960
ENSMUSG00000007867	171
ENSMUSG00000007872	852
ENSMUSG00000007880	1037
ENSMUSG00000007891	17341
ENSMUSG00000007892	10089
ENSMUSG00000007950	1177
ENSMUSG00000007987	116
ENSMUSG00000008036	1253
ENSMUSG00000008090	743
ENSMUSG00000008129	19
ENSMUSG00000008136	359
ENSMUSG00000008140	4907
ENSMUSG00000008153	64
ENSMUSG00000008167	214
ENSMUSG00000008200	222
ENSMUSG00000008206	118
ENSMUSG00000008226	427
ENSMUSG00000008301	858
ENSMUSG00000008305	321
ENSMUSG00000008333	1821
ENSMUSG00000008348	7946
ENSMUSG00000008373	757
ENSMUSG00000008384	333
ENSMUSG00000008393	672
ENSMUSG00000008398	513
ENSMUSG00000008429	928
ENSMUSG00000008435	388
ENSMUSG00000008438	51
ENSMUSG00000008450	1297
ENSMUSG00000008475	3574
ENSMUSG00000008540	6391
ENSMUSG00000008575	21
ENSMUSG00000008601	197
ENSMUSG00000008604	1680
ENSMUSG00000008668	5449
ENSMUSG00000008683	5976
ENSMUSG00000008690	2313
ENSMUSG00000008730	3009
ENSMUSG00000008734	224
ENSMUSG00000008763	3805
ENSMUSG00000008822	426
ENSMUSG00000008855	1623
ENSMUSG00000008859	1727
ENSMUSG00000008892	4471
ENSMUSG00000008958	443
ENSMUSG00000008976	285
ENSMUSG00000008999	407
ENSMUSG00000009013	1961
ENSMUSG00000009030	193
ENSMUSG00000009035	785
ENSMUSG00000009070	6
ENSMUSG00000009073	696
ENSMUSG00000009076	299
ENSMUSG00000009079	2329
ENSMUSG00000009090	2153
ENSMUSG00000009092	153
ENSMUSG00000009112	749
ENSMUSG00000009145	977
ENSMUSG00000009207	69
ENSMUSG00000009281	25905
ENSMUSG00000009291	8941
ENSMUSG00000009293	1288
ENSMUSG00000009376	200
ENSMUSG00000009378	760
ENSMUSG00000009394	96
ENSMUSG00000009418	0
ENSMUSG00000009470	1340
ENSMUSG00000009535	1259
ENSMUSG00000009545	339
ENSMUSG00000009549	1011
ENSMUSG00000009555	1572
ENSMUSG00000009563	474
ENSMUSG00000009566	1054
ENSMUSG00000009569	65
ENSMUSG00000009575	236
ENSMUSG00000009614	3178
ENSMUSG00000009621	597
ENSMUSG00000009628	3
ENSMUSG00000009630	1553
ENSMUSG00000009633	68
ENSMUSG00000009640	734
ENSMUSG00000009647	1212
ENSMUSG00000009681	696
ENSMUSG00000009687	71
ENSMUSG00000009733	473
ENSMUSG00000009739	495
ENSMUSG00000009741	1177
ENSMUSG00000009772	2292
ENSMUSG00000009828	174
ENSMUSG00000009863	10682
ENSMUSG00000009876	72
ENSMUSG00000009894	395
ENSMUSG00000009905	1862
ENSMUSG00000009907	1246
ENSMUSG00000009927	6359
ENSMUSG00000010025	8897
ENSMUSG00000010045	1324
ENSMUSG00000010047	1657
ENSMUSG00000010048	661
ENSMUSG00000010054	2589
ENSMUSG00000010057	447
ENSMUSG00000010064	4154
ENSMUSG00000010067	518
ENSMUSG00000010080	1291
ENSMUSG00000010095	4455
ENSMUSG00000010097	1167
ENSMUSG00000010110	1490
ENSMUSG00000010122	3523
ENSMUSG00000010154	135
ENSMUSG00000010205	389
ENSMUSG00000010277	7452
ENSMUSG00000010290	137
ENSMUSG00000010307	263
ENSMUSG00000010358	78
ENSMUSG00000010362	206
ENSMUSG00000010376	1374
ENSMUSG00000010392	355
ENSMUSG00000010406	604
ENSMUSG00000010453	1298
ENSMUSG00000010517	2694
ENSMUSG00000010529	752
ENSMUSG00000010554	758
ENSMUSG00000010601	0
ENSMUSG00000010607	1919
ENSMUSG00000010608	1311
ENSMUSG00000010609	402
ENSMUSG00000010651	21312
ENSMUSG00000010660	230
ENSMUSG00000010663	1776
ENSMUSG00000010721	261
ENSMUSG00000010751	258
ENSMUSG00000010755	1141
ENSMUSG00000010911	723
ENSMUSG00000010914	3201
ENSMUSG00000010936	947
ENSMUSG00000011008	970
ENSMUSG00000011034	611
ENSMUSG00000011096	912
ENSMUSG00000011114	1253
ENSMUSG00000011148	1311
ENSMUSG00000011158	521
ENSMUSG00000011179	6311
ENSMUSG00000011254	75
ENSMUSG00000011257	411
ENSMUSG00000011263	679
ENSMUSG00000011305	191
ENSMUSG00000011306	753
ENSMUSG00000011349	0
ENSMUSG00000011382	1288
ENSMUSG00000011427	181
ENSMUSG00000011589	28
ENSMUSG00000011658	408
ENSMUSG00000011751	3
ENSMUSG00000011752	7410
ENSMUSG00000011831	4282
ENSMUSG00000011832	877
ENSMUSG00000011837	616
ENSMUSG00000011877	1251
ENSMUSG00000011884	684
ENSMUSG00000011958	735
ENSMUSG00000011960	121
ENSMUSG00000012017	26
ENSMUSG00000012042	83
ENSMUSG00000012076	511
ENSMUSG00000012114	866
ENSMUSG00000012117	787
ENSMUSG00000012126	6
ENSMUSG00000012296	443
ENSMUSG00000012350	291
ENSMUSG00000012422	1799
ENSMUSG00000012429	698
ENSMUSG00000012483	488
ENSMUSG00000012535	1110
ENSMUSG00000012609	24
ENSMUSG00000012640	358
ENSMUSG00000012705	1
ENSMUSG00000012848	8218
ENSMUSG00000013033	20
ENSMUSG00000013076	32
ENSMUSG00000013089	782
ENSMUSG00000013150	494
ENSMUSG00000013155	148
ENSMUSG00000013160	3010
ENSMUSG00000013236	4
ENSMUSG00000013275	115
ENSMUSG00000013418	8
ENSMUSG00000013419	558
ENSMUSG00000013465	1070
ENSMUSG00000013483	16
ENSMUSG00000013495	771
ENSMUSG00000013539	2099
ENSMUSG00000013584	447
ENSMUSG00000013593	10316
ENSMUSG00000013611	0
ENSMUSG00000013622	591
ENSMUSG00000013629	66
ENSMUSG00000013646	858
ENSMUSG00000013662	3902
ENSMUSG00000013663	876
ENSMUSG00000013698	1078
ENSMUSG00000013707	57
ENSMUSG00000013736	974
ENSMUSG00000013787	2473
ENSMUSG00000013822	1593
ENSMUSG00000013833	575
ENSMUSG00000013846	675
ENSMUSG00000013858	3134
ENSMUSG00000013878	242
ENSMUSG00000013921	5
ENSMUSG00000013936	132
ENSMUSG00000013973	412
ENSMUSG00000013997	4182
ENSMUSG00000014039	6
ENSMUSG00000014074	505
ENSMUSG00000014075	289
ENSMUSG00000014077	8681
ENSMUSG00000014158	1407
ENSMUSG00000014164	0
ENSMUSG00000014177	1513
ENSMUSG00000014195	3425
ENSMUSG00000014226	1586
ENSMUSG00000014232	592
ENSMUSG00000014243	461
ENSMUSG00000014245	328
ENSMUSG00000014301	607
ENSMUSG00000014303	3438
ENSMUSG00000014313	13788
ENSMUSG00000014329	2662
ENSMUSG00000014349	2030
ENSMUSG00000014353	512
ENSMUSG00000014355	1226
ENSMUSG00000014361	1466
ENSMUSG00000014402	4545
ENSMUSG00000014418	613
ENSMUSG00000014426	711
ENSMUSG00000014444	495
ENSMUSG00000014470	544
ENSMUSG00000014496	319
ENSMUSG00000014498	52
ENSMUSG00000014504	1251
ENSMUSG00000014543	61
ENSMUSG00000014547	19
ENSMUSG00000014550	640
ENSMUSG00000014551	890
ENSMUSG00000014554	585
ENSMUSG00000014592	364
ENSMUSG00000014599	43
ENSMUSG00000014601	772
ENSMUSG00000014602	64
ENSMUSG00000014606	4204
ENSMUSG00000014633	583
ENSMUSG00000014668	817
ENSMUSG00000014748	2663
ENSMUSG00000014763	1342
ENSMUSG00000014767	261
ENSMUSG00000014769	4434
ENSMUSG00000014771	999
ENSMUSG00000014773	14
ENSMUSG00000014776	0
ENSMUSG00000014778	119
ENSMUSG00000014791	374
ENSMUSG00000014813	18
ENSMUSG00000014846	20
ENSMUSG00000014850	1009
ENSMUSG00000014856	897
ENSMUSG00000014859	844
ENSMUSG00000014867	4231
ENSMUSG00000014905	1628
ENSMUSG00000014907	195
ENSMUSG00000014932	844
ENSMUSG00000014956	11808
ENSMUSG00000014959	2254
ENSMUSG00000014980	242
ENSMUSG00000015002	743
ENSMUSG00000015013	1036
ENSMUSG00000015016	1085
ENSMUSG00000015023	1322
ENSMUSG00000015027	475
ENSMUSG00000015053	878
ENSMUSG00000015083	87
ENSMUSG00000015085	13
ENSMUSG00000015087	2930
ENSMUSG00000015090	119
ENSMUSG00000015092	3231
ENSMUSG00000015093	104
ENSMUSG00000015094	375
ENSMUSG00000015095	2244
ENSMUSG00000015112	6175
ENSMUSG00000015120	2488
ENSMUSG00000015126	904
ENSMUSG00000015127	8
ENSMUSG00000015133	45
ENSMUSG00000015134	1167
ENSMUSG00000015143	213
ENSMUSG00000015149	1905
ENSMUSG00000015165	4450
ENSMUSG00000015176	1363
ENSMUSG00000015189	450
ENSMUSG00000015202	1069
ENSMUSG00000015222	96
ENSMUSG00000015243	1944
ENSMUSG00000015247	923
ENSMUSG00000015305	147
ENSMUSG00000015312	486
ENSMUSG00000015335	112
ENSMUSG00000015337	218
ENSMUSG00000015341	2504
ENSMUSG00000015354	342
ENSMUSG00000015355	16
ENSMUSG00000015357	6950
ENSMUSG00000015363	960
ENSMUSG00000015377	66
ENSMUSG00000015396	0
ENSMUSG00000015452	29
ENSMUSG00000015461	745
ENSMUSG00000015467	24
ENSMUSG00000015468	168
ENSMUSG00000015474	2464
ENSMUSG00000015476	0
ENSMUSG00000015478	2951
ENSMUSG00000015488	351
ENSMUSG00000015501	144
ENSMUSG00000015522	1274
ENSMUSG00000015536	1780
ENSMUSG00000015542	350
ENSMUSG00000015568	21979
ENSMUSG00000015575	7158
ENSMUSG00000015597	136
ENSMUSG00000015605	924
ENSMUSG00000015619	275
ENSMUSG00000015647	740
ENSMUSG00000015652	272
ENSMUSG00000015653	1543
ENSMUSG00000015656	34442
ENSMUSG00000015659	348
ENSMUSG00000015671	3271
ENSMUSG00000015672	1086
ENSMUSG00000015697	504
ENSMUSG00000015709	38
ENSMUSG00000015711	559
ENSMUSG00000015714	3511
ENSMUSG00000015733	5255
ENSMUSG00000015745	202
ENSMUSG00000015747	505
ENSMUSG00000015748	331
ENSMUSG00000015749	256
ENSMUSG00000015750	3608
ENSMUSG00000015755	2330
ENSMUSG00000015757	548
ENSMUSG00000015759	1727
ENSMUSG00000015766	3482
ENSMUSG00000015776	1417
ENSMUSG00000015787	0
ENSMUSG00000015790	853
ENSMUSG00000015804	798
ENSMUSG00000015806	17207
ENSMUSG00000015837	8606
ENSMUSG00000015839	3161
ENSMUSG00000015846	4101
ENSMUSG00000015850	136
ENSMUSG00000015869	2745
ENSMUSG00000015882	49
ENSMUSG00000015889	1610
ENSMUSG00000015932	9157
ENSMUSG00000015937	1878
ENSMUSG00000015942	259
ENSMUSG00000015943	817
ENSMUSG00000015944	202
ENSMUSG00000015957	57
ENSMUSG00000015961	1961
ENSMUSG00000015970	4649
ENSMUSG00000015971	825
ENSMUSG00000015994	1634
ENSMUSG00000016018	3392
ENSMUSG00000016024	105
ENSMUSG00000016028	0
ENSMUSG00000016087	38
ENSMUSG00000016128	2708
ENSMUSG00000016179	42
ENSMUSG00000016181	494
ENSMUSG00000016194	132
ENSMUSG00000016252	7972
ENSMUSG00000016253	827
ENSMUSG00000016256	1625
ENSMUSG00000016257	2449
ENSMUSG00000016344	2755
ENSMUSG00000016349	413
ENSMUSG00000016386	77
ENSMUSG00000016458	507
ENSMUSG00000016477	17
ENSMUSG00000016481	4173
ENSMUSG00000016487	1271
ENSMUSG00000016493	0
ENSMUSG00000016494	1278
ENSMUSG00000016495	487
ENSMUSG00000016496	202
ENSMUSG00000016503	682
ENSMUSG00000016510	215
ENSMUSG00000016520	1394
ENSMUSG00000016526	0
ENSMUSG00000016528	3224
ENSMUSG00000016541	1379
ENSMUSG00000016554	2031
ENSMUSG00000016559	18678
ENSMUSG00000016619	2031
ENSMUSG00000016624	3
ENSMUSG00000016637	322
ENSMUSG00000016664	3880
ENSMUSG00000016756	2819
ENSMUSG00000016757	414
ENSMUSG00000016831	3159
ENSMUSG00000016833	990
ENSMUSG00000016918	18
ENSMUSG00000016921	2390
ENSMUSG00000016933	1568
ENSMUSG00000016940	510
ENSMUSG00000016942	748
ENSMUSG00000016946	3379
ENSMUSG00000016984	627
ENSMUSG00000017009	6911
ENSMUSG00000017119	7837
ENSMUSG00000017132	682
ENSMUSG00000017144	405
ENSMUSG00000017176	288
ENSMUSG00000017188	1616
ENSMUSG00000017195	3
ENSMUSG00000017210	375
ENSMUSG00000017221	2329
ENSMUSG00000017264	908
ENSMUSG00000017286	1014
ENSMUSG00000017288	563
ENSMUSG00000017291	321
ENSMUSG00000017299	804
ENSMUSG00000017307	1231
ENSMUSG00000017309	31
ENSMUSG00000017314	204
ENSMUSG00000017376	396
ENSMUSG00000017386	1503
ENSMUSG00000017400	0
ENSMUSG00000017404	7533
ENSMUSG00000017405	81
ENSMUSG00000017418	79
ENSMUSG00000017421	2375
ENSMUSG00000017428	1734
ENSMUSG00000017446	51
ENSMUSG00000017453	6735
ENSMUSG00000017466	900
ENSMUSG00000017478	1298
ENSMUSG00000017485	1993
ENSMUSG00000017491	488
ENSMUSG00000017493	14656
ENSMUSG00000017548	1475
ENSMUSG00000017561	140
ENSMUSG00000017607	154
ENSMUSG00000017615	1731
ENSMUSG00000017631	848
ENSMUSG00000017639	649
ENSMUSG00000017652	3
ENSMUSG00000017664	508
ENSMUSG00000017667	17
ENSMUSG00000017670	356
ENSMUSG00000017677	2519
ENSMUSG00000017679	0
ENSMUSG00000017686	2512
ENSMUSG00000017688	1446
ENSMUSG00000017697	73
ENSMUSG00000017707	9180
ENSMUSG00000017713	101
ENSMUSG00000017715	415
ENSMUSG00000017716	0
ENSMUSG00000017718	2785
ENSMUSG00000017721	3370
ENSMUSG00000017723	2129
ENSMUSG00000017734	433
ENSMUSG00000017747	244
ENSMUSG00000017756	2588
ENSMUSG00000017760	9769
ENSMUSG00000017764	559
ENSMUSG00000017765	480
ENSMUSG00000017774	3428
ENSMUSG00000017776	4324
ENSMUSG00000017778	4641
ENSMUSG00000017781	2536
ENSMUSG00000017801	1906
ENSMUSG00000017802	5144
ENSMUSG00000017817	15
ENSMUSG00000017830	7
ENSMUSG00000017831	5336
ENSMUSG00000017837	588
ENSMUSG00000017843	1762
ENSMUSG00000017858	957
ENSMUSG00000017868	3850
ENSMUSG00000017897	146
ENSMUSG00000017929	66
ENSMUSG00000017950	26693
ENSMUSG00000017969	119
ENSMUSG00000017999	745
ENSMUSG00000018001	331
ENSMUSG00000018008	2
ENSMUSG00000018012	6297
ENSMUSG00000018040	1109
ENSMUSG00000018042	2631
ENSMUSG00000018068	210
ENSMUSG00000018076	692
ENSMUSG00000018126	10
ENSMUSG00000018143	1487
ENSMUSG00000018160	716
ENSMUSG00000018166	3491
ENSMUSG00000018167	617
ENSMUSG00000018171	3855
ENSMUSG00000018189	918
ENSMUSG00000018196	721
ENSMUSG00000018199	2
ENSMUSG00000018209	1528
ENSMUSG00000018217	266
ENSMUSG00000018239	168
ENSMUSG00000018286	2611
ENSMUSG00000018287	1049
ENSMUSG00000018293	3763
ENSMUSG00000018322	854
ENSMUSG00000018326	5544
ENSMUSG00000018334	6
ENSMUSG00000018339	577989
ENSMUSG00000018340	1800
ENSMUSG00000018341	0
ENSMUSG00000018347	507
ENSMUSG00000018363	1407
ENSMUSG00000018372	129
ENSMUSG00000018377	676
ENSMUSG00000018378	388
ENSMUSG00000018379	3610
ENSMUSG00000018381	24
ENSMUSG00000018395	242
ENSMUSG00000018398	634
ENSMUSG00000018401	1307
ENSMUSG00000018405	49
ENSMUSG00000018411	1042
ENSMUSG00000018412	1515
ENSMUSG00000018415	133
ENSMUSG00000018417	556
ENSMUSG00000018425	2294
ENSMUSG00000018427	107
ENSMUSG00000018428	4543
ENSMUSG00000018433	705
ENSMUSG00000018442	710
ENSMUSG00000018446	3061
ENSMUSG00000018449	190
ENSMUSG00000018459	26514
ENSMUSG00000018470	6
ENSMUSG00000018474	1056
ENSMUSG00000018476	1626
ENSMUSG00000018481	1323
ENSMUSG00000018500	11
ENSMUSG00000018501	3412
ENSMUSG00000018507	108
ENSMUSG00000018509	525
ENSMUSG00000018537	242
ENSMUSG00000018541	356
ENSMUSG00000018547	103
ENSMUSG00000018548	954
ENSMUSG00000018554	120
ENSMUSG00000018559	1574
ENSMUSG00000018565	883
ENSMUSG00000018566	1838
ENSMUSG00000018567	9543
ENSMUSG00000018569	432
ENSMUSG00000018570	19
ENSMUSG00000018572	641
ENSMUSG00000018574	6682
ENSMUSG00000018583	4494
ENSMUSG00000018585	972
ENSMUSG00000018593	2696
ENSMUSG00000018599	493
ENSMUSG00000018604	390
ENSMUSG00000018648	80
ENSMUSG00000018651	141
ENSMUSG00000018659	1913
ENSMUSG00000018661	1458
ENSMUSG00000018666	671
ENSMUSG00000018669	495
ENSMUSG00000018672	82
ENSMUSG00000018677	10238
ENSMUSG00000018678	159
ENSMUSG00000018697	597
ENSMUSG00000018698	114
ENSMUSG00000018707	2848
ENSMUSG00000018733	562
ENSMUSG00000018736	1824
ENSMUSG00000018740	272
ENSMUSG00000018750	1742
ENSMUSG00000018752	802
ENSMUSG00000018761	1628
ENSMUSG00000018765	1663
ENSMUSG00000018770	14628
ENSMUSG00000018774	321
ENSMUSG00000018796	11686
ENSMUSG00000018800	90
ENSMUSG00000018809	211
ENSMUSG00000018819	10
ENSMUSG00000018820	1050
ENSMUSG00000018821	445
ENSMUSG00000018830	405
ENSMUSG00000018841	35
ENSMUSG00000018846	3116
ENSMUSG00000018848	961
ENSMUSG00000018849	5602
ENSMUSG00000018858	1041
ENSMUSG00000018861	552
ENSMUSG00000018882	1248
ENSMUSG00000018899	185
ENSMUSG00000018900	1116
ENSMUSG00000018906	254
ENSMUSG00000018909	51
ENSMUSG00000018919	0
ENSMUSG00000018920	929
ENSMUSG00000018921	164
ENSMUSG00000018923	320
ENSMUSG00000018927	13
ENSMUSG00000018930	0
ENSMUSG00000018931	1325
ENSMUSG00000018932	643
ENSMUSG00000018965	3319
ENSMUSG00000018974	534
ENSMUSG00000018995	2133
ENSMUSG00000018999	1902
ENSMUSG00000019054	3736
ENSMUSG00000019055	506
ENSMUSG00000019066	639
ENSMUSG00000019080	236
ENSMUSG00000019082	414
ENSMUSG00000019132	6043
ENSMUSG00000019139	545
ENSMUSG00000019143	1036
ENSMUSG00000019158	193
ENSMUSG00000019173	5527
ENSMUSG00000019179	9712
ENSMUSG00000019188	1816
ENSMUSG00000019189	1666
ENSMUSG00000019194	1354
ENSMUSG00000019210	4944
ENSMUSG00000019232	39692
ENSMUSG00000019254	1042
ENSMUSG00000019256	44
ENSMUSG00000019261	119
ENSMUSG00000019278	9659
ENSMUSG00000019295	985
ENSMUSG00000019297	393
ENSMUSG00000019301	94
ENSMUSG00000019302	1066
ENSMUSG00000019303	0
ENSMUSG00000019312	2207
ENSMUSG00000019326	11
ENSMUSG00000019338	295
ENSMUSG00000019362	3157
ENSMUSG00000019370	14341
ENSMUSG00000019373	1539
ENSMUSG00000019428	2653
ENSMUSG00000019432	2025
ENSMUSG00000019433	668
ENSMUSG00000019437	415
ENSMUSG00000019461	455
ENSMUSG00000019464	440
ENSMUSG00000019467	53
ENSMUSG00000019470	861
ENSMUSG00000019471	3419
ENSMUSG00000019478	2521
ENSMUSG00000019487	886
ENSMUSG00000019494	1649
ENSMUSG00000019505	1016
ENSMUSG00000019518	89
ENSMUSG00000019528	637
ENSMUSG00000019539	191
ENSMUSG00000019564	3
ENSMUSG00000019577	206
ENSMUSG00000019578	1117
ENSMUSG00000019579	1023
ENSMUSG00000019590	116
ENSMUSG00000019647	3
ENSMUSG00000019659	892
ENSMUSG00000019689	574
ENSMUSG00000019699	15
ENSMUSG00000019710	2552
ENSMUSG00000019715	514
ENSMUSG00000019718	993
ENSMUSG00000019726	122
ENSMUSG00000019731	668
ENSMUSG00000019732	44
ENSMUSG00000019734	11340
ENSMUSG00000019737	2314
ENSMUSG00000019762	3009
ENSMUSG00000019763	854
ENSMUSG00000019767	1673
ENSMUSG00000019768	55
ENSMUSG00000019769	343
ENSMUSG00000019774	138
ENSMUSG00000019777	2031
ENSMUSG00000019779	37
ENSMUSG00000019782	862
ENSMUSG00000019789	17
ENSMUSG00000019790	731
ENSMUSG00000019791	4999
ENSMUSG00000019792	286
ENSMUSG00000019794	1092
ENSMUSG00000019795	787
ENSMUSG00000019796	1340
ENSMUSG00000019797	751
ENSMUSG00000019802	4057
ENSMUSG00000019804	3704
ENSMUSG00000019806	3500
ENSMUSG00000019808	5
ENSMUSG00000019809	912
ENSMUSG00000019810	2946
ENSMUSG00000019813	22
ENSMUSG00000019814	826
ENSMUSG00000019817	352
ENSMUSG00000019818	9724
ENSMUSG00000019820	530
ENSMUSG00000019822	492
ENSMUSG00000019823	24
ENSMUSG00000019826	134
ENSMUSG00000019831	42
ENSMUSG00000019832	178
ENSMUSG00000019837	1083
ENSMUSG00000019838	2203
ENSMUSG00000019841	362
ENSMUSG00000019842	310
ENSMUSG00000019843	300
ENSMUSG00000019845	205
ENSMUSG00000019846	0
ENSMUSG00000019848	6
ENSMUSG00000019849	530
ENSMUSG00000019850	0
ENSMUSG00000019851	5566
ENSMUSG00000019854	1061
ENSMUSG00000019856	55
ENSMUSG00000019857	706
ENSMUSG00000019861	1150
ENSMUSG00000019863	901
ENSMUSG00000019864	988
ENSMUSG00000019866	175
ENSMUSG00000019868	990
ENSMUSG00000019872	8927
ENSMUSG00000019873	857
ENSMUSG00000019874	0
ENSMUSG00000019877	9829
ENSMUSG00000019878	453
ENSMUSG00000019880	73
ENSMUSG00000019883	1056
ENSMUSG00000019889	1308
ENSMUSG00000019891	766
ENSMUSG00000019893	35
ENSMUSG00000019897	883
ENSMUSG00000019899	119
ENSMUSG00000019906	716
ENSMUSG00000019907	1275
ENSMUSG00000019913	178
ENSMUSG00000019916	1153
ENSMUSG00000019917	339
ENSMUSG00000019920	119
ENSMUSG00000019923	1597
ENSMUSG00000019927	572
ENSMUSG00000019929	4339
ENSMUSG00000019942	210
ENSMUSG00000019943	1397
ENSMUSG00000019944	728
ENSMUSG00000019945	190
ENSMUSG00000019947	960
ENSMUSG00000019948	492
ENSMUSG00000019951	2891
ENSMUSG00000019952	629
ENSMUSG00000019960	1397
ENSMUSG00000019961	1515
ENSMUSG00000019966	156
ENSMUSG00000019969	1418
ENSMUSG00000019970	6497
ENSMUSG00000019971	197
ENSMUSG00000019975	374
ENSMUSG00000019977	2344
ENSMUSG00000019978	75
ENSMUSG00000019979	0
ENSMUSG00000019984	600
ENSMUSG00000019986	391
ENSMUSG00000019988	145
ENSMUSG00000019990	702
ENSMUSG00000019996	2395
ENSMUSG00000019997	8745
ENSMUSG00000019998	2941
ENSMUSG00000020000	82
ENSMUSG00000020003	1295
ENSMUSG00000020009	1293
ENSMUSG00000020015	2758
ENSMUSG00000020018	314
ENSMUSG00000020022	3951
ENSMUSG00000020023	6
ENSMUSG00000020024	276
ENSMUSG00000020027	285
ENSMUSG00000020029	30369
ENSMUSG00000020032	27
ENSMUSG00000020034	1235
ENSMUSG00000020038	388
ENSMUSG00000020044	22716
ENSMUSG00000020048	10083
ENSMUSG00000020051	93128
ENSMUSG00000020056	1441
ENSMUSG00000020059	1091
ENSMUSG00000020062	3631
ENSMUSG00000020063	1376
ENSMUSG00000020064	1567
ENSMUSG00000020068	720
ENSMUSG00000020069	436
ENSMUSG00000020070	132
ENSMUSG00000020072	2739
ENSMUSG00000020074	1940
ENSMUSG00000020075	661
ENSMUSG00000020076	1054
ENSMUSG00000020077	177
ENSMUSG00000020078	3472
ENSMUSG00000020079	879
ENSMUSG00000020083	37
ENSMUSG00000020085	540
ENSMUSG00000020087	1026
ENSMUSG00000020088	3425
ENSMUSG00000020089	1336
ENSMUSG00000020091	3670
ENSMUSG00000020092	8
ENSMUSG00000020097	386
ENSMUSG00000020098	7448
ENSMUSG00000020099	21
ENSMUSG00000020100	100
ENSMUSG00000020101	16
ENSMUSG00000020102	4275
ENSMUSG00000020105	49
ENSMUSG00000020107	684
ENSMUSG00000020108	1069
ENSMUSG00000020109	1928
ENSMUSG00000020111	593
ENSMUSG00000020114	1940
ENSMUSG00000020115	1253
ENSMUSG00000020116	1985
ENSMUSG00000020120	13
ENSMUSG00000020121	149
ENSMUSG00000020122	1151
ENSMUSG00000020123	605
ENSMUSG00000020124	1814
ENSMUSG00000020128	1633
ENSMUSG00000020130	2729
ENSMUSG00000020133	2097
ENSMUSG00000020134	523
ENSMUSG00000020137	284
ENSMUSG00000020142	2653
ENSMUSG00000020149	12188
ENSMUSG00000020150	2801
ENSMUSG00000020151	23
ENSMUSG00000020152	7075
ENSMUSG00000020153	2821
ENSMUSG00000020154	478
ENSMUSG00000020156	205
ENSMUSG00000020160	142
ENSMUSG00000020163	5127
ENSMUSG00000020166	1064
ENSMUSG00000020167	844
ENSMUSG00000020169	6
ENSMUSG00000020170	155
ENSMUSG00000020171	563
ENSMUSG00000020173	830
ENSMUSG00000020175	3
ENSMUSG00000020176	288
ENSMUSG00000020178	0
ENSMUSG00000020180	2667
ENSMUSG00000020182	4422
ENSMUSG00000020183	549
ENSMUSG00000020184	2357
ENSMUSG00000020186	36073
ENSMUSG00000020189	3552
ENSMUSG00000020190	4010
ENSMUSG00000020196	607
ENSMUSG00000020198	2473
ENSMUSG00000020205	259
ENSMUSG00000020211	286
ENSMUSG00000020212	78
ENSMUSG00000020218	5
ENSMUSG00000020219	2283
ENSMUSG00000020220	1228
ENSMUSG00000020224	1212
ENSMUSG00000020225	4076
ENSMUSG00000020227	1519
ENSMUSG00000020228	225
ENSMUSG00000020230	289
ENSMUSG00000020231	390
ENSMUSG00000020232	695
ENSMUSG00000020234	639
ENSMUSG00000020235	491
ENSMUSG00000020238	1118
ENSMUSG00000020241	30
ENSMUSG00000020246	813
ENSMUSG00000020248	682
ENSMUSG00000020250	3089
ENSMUSG00000020251	0
ENSMUSG00000020253	263
ENSMUSG00000020255	399
ENSMUSG00000020257	1130
ENSMUSG00000020258	1767
ENSMUSG00000020260	524
ENSMUSG00000020261	926
ENSMUSG00000020262	0
ENSMUSG00000020263	1173
ENSMUSG00000020265	3520
ENSMUSG00000020267	6040
ENSMUSG00000020268	401
ENSMUSG00000020271	2052
ENSMUSG00000020272	364
ENSMUSG00000020273	42
ENSMUSG00000020275	8
ENSMUSG00000020277	665
ENSMUSG00000020280	196
ENSMUSG00000020282	177
ENSMUSG00000020283	2405
ENSMUSG00000020284	323
ENSMUSG00000020287	52
ENSMUSG00000020288	1582
ENSMUSG00000020289	529
ENSMUSG00000020290	1314
ENSMUSG00000020300	5527
ENSMUSG00000020303	43
ENSMUSG00000020305	177
ENSMUSG00000020307	1077
ENSMUSG00000020308	979
ENSMUSG00000020309	36
ENSMUSG00000020311	4816
ENSMUSG00000020315	17356
ENSMUSG00000020319	365
ENSMUSG00000020321	23218
ENSMUSG00000020325	102
ENSMUSG00000020326	6523
ENSMUSG00000020327	7
ENSMUSG00000020328	305
ENSMUSG00000020329	730
ENSMUSG00000020334	868
ENSMUSG00000020335	41
ENSMUSG00000020340	1560
ENSMUSG00000020346	2187
ENSMUSG00000020349	6803
ENSMUSG00000020357	47
ENSMUSG00000020358	3814
ENSMUSG00000020359	1479
ENSMUSG00000020361	5371
ENSMUSG00000020362	568
ENSMUSG00000020364	755
ENSMUSG00000020366	3551
ENSMUSG00000020368	29621
ENSMUSG00000020372	5909
ENSMUSG00000020375	711
ENSMUSG00000020376	542
ENSMUSG00000020377	57
ENSMUSG00000020380	271
ENSMUSG00000020381	28
ENSMUSG00000020385	1216
ENSMUSG00000020386	3586
ENSMUSG00000020387	1067
ENSMUSG00000020388	1
ENSMUSG00000020390	5353
ENSMUSG00000020392	822
ENSMUSG00000020393	216
ENSMUSG00000020397	454
ENSMUSG00000020400	3172
ENSMUSG00000020401	0
ENSMUSG00000020402	16614
ENSMUSG00000020407	298
ENSMUSG00000020409	2221
ENSMUSG00000020412	645
ENSMUSG00000020413	147
ENSMUSG00000020415	117
ENSMUSG00000020422	4283
ENSMUSG00000020423	3485
ENSMUSG00000020424	198
ENSMUSG00000020427	7853
ENSMUSG00000020429	4566
ENSMUSG00000020430	1210
ENSMUSG00000020432	9333
ENSMUSG00000020437	6
ENSMUSG00000020439	779
ENSMUSG00000020440	1225
ENSMUSG00000020441	493
ENSMUSG00000020444	814
ENSMUSG00000020447	0
ENSMUSG00000020448	1487
ENSMUSG00000020451	277
ENSMUSG00000020453	627
ENSMUSG00000020454	882
ENSMUSG00000020455	261
ENSMUSG00000020456	15230
ENSMUSG00000020457	1191
ENSMUSG00000020458	3308
ENSMUSG00000020459	983
ENSMUSG00000020460	2666
ENSMUSG00000020461	30
ENSMUSG00000020462	1217
ENSMUSG00000020463	2521
ENSMUSG00000020464	1478
ENSMUSG00000020467	323
ENSMUSG00000020471	694
ENSMUSG00000020472	1130
ENSMUSG00000020473	1247
ENSMUSG00000020474	34
ENSMUSG00000020475	849
ENSMUSG00000020476	2029
ENSMUSG00000020477	900
ENSMUSG00000020482	431
ENSMUSG00000020483	23606
ENSMUSG00000020484	1842
ENSMUSG00000020485	2362
ENSMUSG00000020486	265
ENSMUSG00000020491	48
ENSMUSG00000020492	1004
ENSMUSG00000020495	367
ENSMUSG00000020496	3046
ENSMUSG00000020513	130
ENSMUSG00000020514	754
ENSMUSG00000020515	1908
ENSMUSG00000020516	1093
ENSMUSG00000020519	613
ENSMUSG00000020520	2241
ENSMUSG00000020521	1420
ENSMUSG00000020522	179
ENSMUSG00000020523	1425
ENSMUSG00000020524	0
ENSMUSG00000020525	1012
ENSMUSG00000020527	993
ENSMUSG00000020528	317
ENSMUSG00000020530	1788
ENSMUSG00000020532	596
ENSMUSG00000020534	3008
ENSMUSG00000020536	557
ENSMUSG00000020537	861
ENSMUSG00000020538	2066
ENSMUSG00000020541	1712
ENSMUSG00000020544	1038
ENSMUSG00000020546	21
ENSMUSG00000020547	404
ENSMUSG00000020549	2268
ENSMUSG00000020553	283
ENSMUSG00000020561	397
ENSMUSG00000020562	157
ENSMUSG00000020564	453
ENSMUSG00000020570	4513
ENSMUSG00000020571	3031
ENSMUSG00000020572	3926
ENSMUSG00000020576	1293
ENSMUSG00000020577	877
ENSMUSG00000020580	2489
ENSMUSG00000020585	6034
ENSMUSG00000020589	392
ENSMUSG00000020590	2904
ENSMUSG00000020592	49
ENSMUSG00000020593	8595
ENSMUSG00000020594	1106
ENSMUSG00000020598	222
ENSMUSG00000020601	519
ENSMUSG00000020604	45
ENSMUSG00000020605	268
ENSMUSG00000020607	85
ENSMUSG00000020608	1506
ENSMUSG00000020610	720
ENSMUSG00000020611	711
ENSMUSG00000020612	6273
ENSMUSG00000020614	5
ENSMUSG00000020621	492
ENSMUSG00000020623	485
ENSMUSG00000020627	3
ENSMUSG00000020628	704
ENSMUSG00000020629	8162
ENSMUSG00000020630	330
ENSMUSG00000020634	796
ENSMUSG00000020635	10
ENSMUSG00000020638	66
ENSMUSG00000020640	2174
ENSMUSG00000020641	53
ENSMUSG00000020642	2
ENSMUSG00000020644	4611
ENSMUSG00000020646	137
ENSMUSG00000020647	720
ENSMUSG00000020648	80
ENSMUSG00000020650	4635
ENSMUSG00000020651	5812
ENSMUSG00000020653	32
ENSMUSG00000020654	1081
ENSMUSG00000020657	23
ENSMUSG00000020658	195
ENSMUSG00000020659	186
ENSMUSG00000020660	10
ENSMUSG00000020661	11
ENSMUSG00000020664	10197
ENSMUSG00000020668	1
ENSMUSG00000020669	476
ENSMUSG00000020671	3452
ENSMUSG00000020674	173
ENSMUSG00000020677	712
ENSMUSG00000020679	3840
ENSMUSG00000020680	1570
ENSMUSG00000020681	550
ENSMUSG00000020682	469
ENSMUSG00000020687	788
ENSMUSG00000020691	67
ENSMUSG00000020692	146
ENSMUSG00000020694	623
ENSMUSG00000020695	0
ENSMUSG00000020696	99
ENSMUSG00000020697	689
ENSMUSG00000020700	1949
ENSMUSG00000020705	1023
ENSMUSG00000020706	1578
ENSMUSG00000020707	7
ENSMUSG00000020708	2722
ENSMUSG00000020709	104
ENSMUSG00000020715	31
ENSMUSG00000020716	594
ENSMUSG00000020717	2688
ENSMUSG00000020718	202
ENSMUSG00000020719	20700
ENSMUSG00000020720	3044
ENSMUSG00000020721	212
ENSMUSG00000020728	26
ENSMUSG00000020733	4158
ENSMUSG00000020734	495
ENSMUSG00000020736	218
ENSMUSG00000020737	350
ENSMUSG00000020738	3500
ENSMUSG00000020739	375
ENSMUSG00000020740	838
ENSMUSG00000020741	7409
ENSMUSG00000020743	839
ENSMUSG00000020744	1324
ENSMUSG00000020745	4935
ENSMUSG00000020747	1484
ENSMUSG00000020752	427
ENSMUSG00000020755	737
ENSMUSG00000020758	43
ENSMUSG00000020766	2020
ENSMUSG00000020770	164
ENSMUSG00000020773	15
ENSMUSG00000020774	512
ENSMUSG00000020775	1738
ENSMUSG00000020776	808
ENSMUSG00000020777	12559
ENSMUSG00000020778	14
ENSMUSG00000020780	1391
ENSMUSG00000020781	346
ENSMUSG00000020782	970
ENSMUSG00000020783	586
ENSMUSG00000020785	53
ENSMUSG00000020788	562
ENSMUSG00000020790	500
ENSMUSG00000020792	1254
ENSMUSG00000020794	2113
ENSMUSG00000020801	494
ENSMUSG00000020802	164
ENSMUSG00000020803	4793
ENSMUSG00000020807	60
ENSMUSG00000020810	225
ENSMUSG00000020811	150
ENSMUSG00000020814	406
ENSMUSG00000020817	1564
ENSMUSG00000020818	715
ENSMUSG00000020821	5178
ENSMUSG00000020823	1925
ENSMUSG00000020827	1886
ENSMUSG00000020828	129
ENSMUSG00000020829	466
ENSMUSG00000020830	51
ENSMUSG00000020831	230
ENSMUSG00000020832	968
ENSMUSG00000020834	378
ENSMUSG00000020840	877
ENSMUSG00000020841	1439
[truncated: 9,599 more rows]

## Sheet: Table S6
Ensembl gene ID	rounded expected count
ENSMUSG00000000001	3811
ENSMUSG00000000028	0
ENSMUSG00000000049	4752
ENSMUSG00000000056	1028
ENSMUSG00000000058	2432
ENSMUSG00000000078	629
ENSMUSG00000000085	252
ENSMUSG00000000088	6697
ENSMUSG00000000093	522
ENSMUSG00000000126	3
ENSMUSG00000000127	233
ENSMUSG00000000131	947
ENSMUSG00000000142	91
ENSMUSG00000000148	257
ENSMUSG00000000149	11563
ENSMUSG00000000154	4995
ENSMUSG00000000159	3120
ENSMUSG00000000167	67
ENSMUSG00000000168	3737
ENSMUSG00000000171	9311
ENSMUSG00000000184	173
ENSMUSG00000000194	804
ENSMUSG00000000204	642
ENSMUSG00000000216	1093
ENSMUSG00000000244	0
ENSMUSG00000000253	1337
ENSMUSG00000000275	782
ENSMUSG00000000276	0
ENSMUSG00000000278	13402
ENSMUSG00000000282	718
ENSMUSG00000000290	410
ENSMUSG00000000295	134
ENSMUSG00000000296	392
ENSMUSG00000000301	917
ENSMUSG00000000303	1192
ENSMUSG00000000305	782
ENSMUSG00000000308	845
ENSMUSG00000000317	0
ENSMUSG00000000320	11
ENSMUSG00000000325	556
ENSMUSG00000000326	8670
ENSMUSG00000000339	366
ENSMUSG00000000340	6111
ENSMUSG00000000346	7107
ENSMUSG00000000359	110
ENSMUSG00000000374	1600
ENSMUSG00000000378	532
ENSMUSG00000000384	1129
ENSMUSG00000000385	5354
ENSMUSG00000000386	86
ENSMUSG00000000399	4498
ENSMUSG00000000409	714
ENSMUSG00000000411	6
ENSMUSG00000000416	45
ENSMUSG00000000420	3953
ENSMUSG00000000439	28
ENSMUSG00000000440	39
ENSMUSG00000000441	6643
ENSMUSG00000000486	83
ENSMUSG00000000489	147
ENSMUSG00000000530	190
ENSMUSG00000000531	25
ENSMUSG00000000532	801
ENSMUSG00000000538	3058
ENSMUSG00000000552	11
ENSMUSG00000000555	544
ENSMUSG00000000561	983
ENSMUSG00000000563	17419
ENSMUSG00000000568	2003
ENSMUSG00000000581	1326
ENSMUSG00000000594	488
ENSMUSG00000000600	648
ENSMUSG00000000605	1066
ENSMUSG00000000628	5
ENSMUSG00000000631	5582
ENSMUSG00000000673	33054
ENSMUSG00000000682	0
ENSMUSG00000000690	172
ENSMUSG00000000693	63
ENSMUSG00000000708	4312
ENSMUSG00000000711	5850
ENSMUSG00000000732	404
ENSMUSG00000000738	2745
ENSMUSG00000000739	0
ENSMUSG00000000740	5415
ENSMUSG00000000743	3759
ENSMUSG00000000751	1628
ENSMUSG00000000753	5650
ENSMUSG00000000759	278
ENSMUSG00000000776	341
ENSMUSG00000000782	0
ENSMUSG00000000791	13
ENSMUSG00000000804	1560
ENSMUSG00000000805	5854
ENSMUSG00000000811	177
ENSMUSG00000000823	471
ENSMUSG00000000826	2623
ENSMUSG00000000827	1088
ENSMUSG00000000876	1253
ENSMUSG00000000884	29
ENSMUSG00000000901	78
ENSMUSG00000000902	1099
ENSMUSG00000000915	1012
ENSMUSG00000000916	219
ENSMUSG00000000934	304
ENSMUSG00000000938	676
ENSMUSG00000000948	485
ENSMUSG00000000957	638
ENSMUSG00000000958	8153
ENSMUSG00000000959	1008
ENSMUSG00000000976	229
ENSMUSG00000000982	2
ENSMUSG00000001016	2740
ENSMUSG00000001017	1206
ENSMUSG00000001018	551
ENSMUSG00000001020	219
ENSMUSG00000001025	5698
ENSMUSG00000001029	614
ENSMUSG00000001034	189
ENSMUSG00000001036	337
ENSMUSG00000001039	245
ENSMUSG00000001052	599
ENSMUSG00000001053	65
ENSMUSG00000001054	605
ENSMUSG00000001056	487
ENSMUSG00000001062	293
ENSMUSG00000001065	264
ENSMUSG00000001082	617
ENSMUSG00000001089	1093
ENSMUSG00000001095	3069
ENSMUSG00000001098	484
ENSMUSG00000001100	4590
ENSMUSG00000001105	526
ENSMUSG00000001119	576
ENSMUSG00000001123	179
ENSMUSG00000001138	1106
ENSMUSG00000001143	965
ENSMUSG00000001150	1733
ENSMUSG00000001151	3244
ENSMUSG00000001155	14
ENSMUSG00000001156	571
ENSMUSG00000001157	2104
ENSMUSG00000001158	850
ENSMUSG00000001175	4976
ENSMUSG00000001211	7984
ENSMUSG00000001227	20
ENSMUSG00000001229	1062
ENSMUSG00000001240	199
ENSMUSG00000001247	1200
ENSMUSG00000001248	602
ENSMUSG00000001249	8353
ENSMUSG00000001270	1857
ENSMUSG00000001280	2529
ENSMUSG00000001281	1
ENSMUSG00000001285	465
ENSMUSG00000001288	162
ENSMUSG00000001289	1307
ENSMUSG00000001300	1295
ENSMUSG00000001305	895
ENSMUSG00000001313	0
ENSMUSG00000001323	2066
ENSMUSG00000001333	0
ENSMUSG00000001334	12
ENSMUSG00000001348	788
ENSMUSG00000001349	5
ENSMUSG00000001366	3669
ENSMUSG00000001376	842
ENSMUSG00000001379	229
ENSMUSG00000001380	678
ENSMUSG00000001383	2238
ENSMUSG00000001403	0
ENSMUSG00000001415	2233
ENSMUSG00000001416	4518
ENSMUSG00000001417	1182
ENSMUSG00000001418	3061
ENSMUSG00000001419	1102
ENSMUSG00000001420	833
ENSMUSG00000001424	3142
ENSMUSG00000001435	1001
ENSMUSG00000001436	616
ENSMUSG00000001440	5661
ENSMUSG00000001441	5178
ENSMUSG00000001444	33
ENSMUSG00000001445	1213
ENSMUSG00000001467	2896
ENSMUSG00000001472	4253
ENSMUSG00000001473	8
ENSMUSG00000001482	550
ENSMUSG00000001504	527
ENSMUSG00000001506	153
ENSMUSG00000001507	1977
ENSMUSG00000001508	0
ENSMUSG00000001517	0
ENSMUSG00000001518	346
ENSMUSG00000001520	27
ENSMUSG00000001521	738
ENSMUSG00000001524	336
ENSMUSG00000001525	1342
ENSMUSG00000001542	2002
ENSMUSG00000001552	2447
ENSMUSG00000001555	35
ENSMUSG00000001569	790
ENSMUSG00000001576	1161
ENSMUSG00000001583	326
ENSMUSG00000001588	12
ENSMUSG00000001604	1260
ENSMUSG00000001627	1482
ENSMUSG00000001630	268
ENSMUSG00000001632	500
ENSMUSG00000001642	16999
ENSMUSG00000001661	0
ENSMUSG00000001663	1752
ENSMUSG00000001665	4386
ENSMUSG00000001666	3386
ENSMUSG00000001672	190
ENSMUSG00000001674	913
ENSMUSG00000001700	623
ENSMUSG00000001707	794
ENSMUSG00000001729	2663
ENSMUSG00000001739	135
ENSMUSG00000001741	26
ENSMUSG00000001750	155
ENSMUSG00000001751	794
ENSMUSG00000001755	2444
ENSMUSG00000001761	724
ENSMUSG00000001763	1282
ENSMUSG00000001767	1164
ENSMUSG00000001768	2475
ENSMUSG00000001773	12341
ENSMUSG00000001774	2029
ENSMUSG00000001783	3069
ENSMUSG00000001785	411
ENSMUSG00000001786	1102
ENSMUSG00000001794	4529
ENSMUSG00000001827	10509
ENSMUSG00000001829	1077
ENSMUSG00000001833	3750
ENSMUSG00000001844	331
ENSMUSG00000001847	0
ENSMUSG00000001855	1718
ENSMUSG00000001864	746
ENSMUSG00000001870	762
ENSMUSG00000001891	5708
ENSMUSG00000001909	678
ENSMUSG00000001910	4920
ENSMUSG00000001911	135
ENSMUSG00000001942	3689
ENSMUSG00000001946	851
ENSMUSG00000001948	115
ENSMUSG00000001983	2431
ENSMUSG00000001995	230
ENSMUSG00000001998	93
ENSMUSG00000001999	1001
ENSMUSG00000002017	1428
ENSMUSG00000002028	141
ENSMUSG00000002031	1388
ENSMUSG00000002043	508
ENSMUSG00000002052	1145
ENSMUSG00000002058	75
ENSMUSG00000002059	2141
ENSMUSG00000002064	1955
ENSMUSG00000002083	9
ENSMUSG00000002102	2907
ENSMUSG00000002103	770
ENSMUSG00000002105	719
ENSMUSG00000002107	22
ENSMUSG00000002108	1850
ENSMUSG00000002109	575
ENSMUSG00000002111	105
ENSMUSG00000002129	1664
ENSMUSG00000002147	1883
ENSMUSG00000002190	2
ENSMUSG00000002204	45776
ENSMUSG00000002205	1040
ENSMUSG00000002210	220
ENSMUSG00000002221	240
ENSMUSG00000002222	2419
ENSMUSG00000002227	490
ENSMUSG00000002228	241
ENSMUSG00000002233	3827
ENSMUSG00000002249	243
ENSMUSG00000002250	465
ENSMUSG00000002257	55
ENSMUSG00000002265	207
ENSMUSG00000002274	590
ENSMUSG00000002279	383
ENSMUSG00000002280	1614
ENSMUSG00000002289	1
ENSMUSG00000002297	5
ENSMUSG00000002307	3502
ENSMUSG00000002308	489
ENSMUSG00000002319	753
ENSMUSG00000002320	1958
ENSMUSG00000002324	20
ENSMUSG00000002325	2314
ENSMUSG00000002326	912
ENSMUSG00000002329	198
ENSMUSG00000002332	847
ENSMUSG00000002342	146
ENSMUSG00000002343	183
ENSMUSG00000002346	449
ENSMUSG00000002365	5396
ENSMUSG00000002372	1238
ENSMUSG00000002379	3532
ENSMUSG00000002393	1976
ENSMUSG00000002395	826
ENSMUSG00000002396	452
ENSMUSG00000002409	535
ENSMUSG00000002413	422
ENSMUSG00000002416	6042
ENSMUSG00000002455	1966
ENSMUSG00000002458	45
ENSMUSG00000002475	5457
ENSMUSG00000002477	600
ENSMUSG00000002486	135
ENSMUSG00000002489	482
ENSMUSG00000002496	960
ENSMUSG00000002504	2534
ENSMUSG00000002524	2105
ENSMUSG00000002546	1378
ENSMUSG00000002550	1772
ENSMUSG00000002565	3178
ENSMUSG00000002578	0
ENSMUSG00000002580	749
ENSMUSG00000002602	1645
ENSMUSG00000002603	388
ENSMUSG00000002608	329
ENSMUSG00000002617	1327
ENSMUSG00000002625	1038
ENSMUSG00000002635	73
ENSMUSG00000002658	658
ENSMUSG00000002660	1382
ENSMUSG00000002661	554
ENSMUSG00000002668	688
ENSMUSG00000002679	680
ENSMUSG00000002688	571
ENSMUSG00000002699	50
ENSMUSG00000002718	2359
ENSMUSG00000002728	2486
ENSMUSG00000002731	537
ENSMUSG00000002732	5
ENSMUSG00000002733	708
ENSMUSG00000002741	3451
ENSMUSG00000002748	1910
ENSMUSG00000002763	1231
ENSMUSG00000002767	644
ENSMUSG00000002769	335
ENSMUSG00000002778	2927
ENSMUSG00000002781	334
ENSMUSG00000002797	2175
ENSMUSG00000002799	134
ENSMUSG00000002803	596
ENSMUSG00000002804	837
ENSMUSG00000002808	73
ENSMUSG00000002812	2932
ENSMUSG00000002814	476
ENSMUSG00000002820	884
ENSMUSG00000002825	136
ENSMUSG00000002831	0
ENSMUSG00000002833	499
ENSMUSG00000002835	1
ENSMUSG00000002844	530
ENSMUSG00000002845	204
ENSMUSG00000002846	1130
ENSMUSG00000002847	446
ENSMUSG00000002870	83
ENSMUSG00000002871	409
ENSMUSG00000002881	1418
ENSMUSG00000002885	379
ENSMUSG00000002897	435
ENSMUSG00000002900	2183
ENSMUSG00000002908	289
ENSMUSG00000002910	183
ENSMUSG00000002944	259
ENSMUSG00000002948	824
ENSMUSG00000002949	2545
ENSMUSG00000002957	5954
ENSMUSG00000002963	1117
ENSMUSG00000002968	1890
ENSMUSG00000002980	5448
ENSMUSG00000002981	6157
ENSMUSG00000002983	69
ENSMUSG00000002984	883
ENSMUSG00000002985	25730
ENSMUSG00000002992	2870
ENSMUSG00000002996	4924
ENSMUSG00000002997	0
ENSMUSG00000003031	2564
ENSMUSG00000003032	374
ENSMUSG00000003033	1289
ENSMUSG00000003037	2382
ENSMUSG00000003039	1310
ENSMUSG00000003051	660
ENSMUSG00000003053	219701
ENSMUSG00000003062	480
ENSMUSG00000003068	1439
ENSMUSG00000003072	3803
ENSMUSG00000003099	2547
ENSMUSG00000003119	478
ENSMUSG00000003123	541
ENSMUSG00000003134	1054
ENSMUSG00000003135	1245
ENSMUSG00000003153	0
ENSMUSG00000003154	143
ENSMUSG00000003161	1261
ENSMUSG00000003178	8
ENSMUSG00000003184	578
ENSMUSG00000003190	43
ENSMUSG00000003198	18
ENSMUSG00000003199	1640
ENSMUSG00000003200	446
ENSMUSG00000003206	41
ENSMUSG00000003208	298
ENSMUSG00000003226	7976
ENSMUSG00000003228	482
ENSMUSG00000003233	922
ENSMUSG00000003234	2734
ENSMUSG00000003235	1688
ENSMUSG00000003269	739
ENSMUSG00000003273	244
ENSMUSG00000003283	21
ENSMUSG00000003299	1387
ENSMUSG00000003308	1159
ENSMUSG00000003309	1221
ENSMUSG00000003316	1523
ENSMUSG00000003344	1723
ENSMUSG00000003345	2966
ENSMUSG00000003346	782
ENSMUSG00000003348	111
ENSMUSG00000003352	178
ENSMUSG00000003355	31
ENSMUSG00000003360	2358
ENSMUSG00000003363	3660
ENSMUSG00000003378	259
ENSMUSG00000003380	2910
ENSMUSG00000003382	217
ENSMUSG00000003402	5090
ENSMUSG00000003420	2997
ENSMUSG00000003421	1072
ENSMUSG00000003423	609
ENSMUSG00000003429	6680
ENSMUSG00000003435	2420
ENSMUSG00000003437	1151
ENSMUSG00000003438	1662
ENSMUSG00000003444	462
ENSMUSG00000003452	0
ENSMUSG00000003458	3113
ENSMUSG00000003464	4685
ENSMUSG00000003476	56
ENSMUSG00000003477	4300
ENSMUSG00000003484	0
ENSMUSG00000003500	168
ENSMUSG00000003518	41
ENSMUSG00000003526	11893
ENSMUSG00000003527	397
ENSMUSG00000003528	1251
ENSMUSG00000003531	126
ENSMUSG00000003534	3970
ENSMUSG00000003541	193
ENSMUSG00000003546	2614
ENSMUSG00000003549	147
ENSMUSG00000003559	3508
ENSMUSG00000003573	126
ENSMUSG00000003575	89
ENSMUSG00000003581	627
ENSMUSG00000003585	105
ENSMUSG00000003604	935
ENSMUSG00000003617	0
ENSMUSG00000003623	1925
ENSMUSG00000003644	559
ENSMUSG00000003660	2577
ENSMUSG00000003662	1591
ENSMUSG00000003680	284
ENSMUSG00000003721	2509
ENSMUSG00000003731	4559
ENSMUSG00000003746	8799
ENSMUSG00000003752	174
ENSMUSG00000003762	370
ENSMUSG00000003778	776
ENSMUSG00000003779	0
ENSMUSG00000003808	1383
ENSMUSG00000003809	11016
ENSMUSG00000003810	1452
ENSMUSG00000003812	750
ENSMUSG00000003813	1885
ENSMUSG00000003814	12388
ENSMUSG00000003824	51
ENSMUSG00000003847	269
ENSMUSG00000003848	557
ENSMUSG00000003849	1731
ENSMUSG00000003865	697
ENSMUSG00000003868	510
ENSMUSG00000003873	781
ENSMUSG00000003923	2989
ENSMUSG00000003929	34
ENSMUSG00000003948	352
ENSMUSG00000003949	388
ENSMUSG00000003970	5849
ENSMUSG00000003992	770
ENSMUSG00000004018	705
ENSMUSG00000004031	0
ENSMUSG00000004032	3487
ENSMUSG00000004035	0
ENSMUSG00000004038	0
ENSMUSG00000004040	3110
ENSMUSG00000004043	25
ENSMUSG00000004044	956
ENSMUSG00000004054	1397
ENSMUSG00000004056	1280
ENSMUSG00000004069	9403
ENSMUSG00000004070	1264
ENSMUSG00000004071	5679
ENSMUSG00000004085	71
ENSMUSG00000004096	3084
ENSMUSG00000004098	10
ENSMUSG00000004099	367
ENSMUSG00000004100	274
ENSMUSG00000004105	392
ENSMUSG00000004127	17
ENSMUSG00000004151	308
ENSMUSG00000004187	116
ENSMUSG00000004207	29401
ENSMUSG00000004231	143
ENSMUSG00000004233	1034
ENSMUSG00000004263	2249
ENSMUSG00000004264	7848
ENSMUSG00000004266	838
ENSMUSG00000004267	19
ENSMUSG00000004268	482
ENSMUSG00000004270	2565
ENSMUSG00000004285	3529
ENSMUSG00000004319	7010
ENSMUSG00000004328	0
ENSMUSG00000004347	34
ENSMUSG00000004356	1302
ENSMUSG00000004364	3425
ENSMUSG00000004383	166
ENSMUSG00000004393	751
ENSMUSG00000004394	3068
ENSMUSG00000004446	1380
ENSMUSG00000004451	1962
ENSMUSG00000004455	3569
ENSMUSG00000004460	2876
ENSMUSG00000004462	579
ENSMUSG00000004473	1
ENSMUSG00000004500	63
ENSMUSG00000004508	277
ENSMUSG00000004530	1391
ENSMUSG00000004535	7459
ENSMUSG00000004552	6
ENSMUSG00000004558	3055
ENSMUSG00000004561	424
ENSMUSG00000004562	196
ENSMUSG00000004565	2070
ENSMUSG00000004567	2839
ENSMUSG00000004568	1778
ENSMUSG00000004591	1049
ENSMUSG00000004610	4036
ENSMUSG00000004612	206
ENSMUSG00000004626	1905
ENSMUSG00000004631	339
ENSMUSG00000004633	124
ENSMUSG00000004637	257
ENSMUSG00000004642	726
ENSMUSG00000004655	76035
ENSMUSG00000004665	766
ENSMUSG00000004667	808
ENSMUSG00000004668	93
ENSMUSG00000004677	836
ENSMUSG00000004698	4
ENSMUSG00000004730	192
ENSMUSG00000004748	1303
ENSMUSG00000004768	91
ENSMUSG00000004771	6631
ENSMUSG00000004788	1391
ENSMUSG00000004789	10453
ENSMUSG00000004791	15
ENSMUSG00000004798	2090
ENSMUSG00000004814	80
ENSMUSG00000004815	880
ENSMUSG00000004837	471
ENSMUSG00000004843	663
ENSMUSG00000004846	2218
ENSMUSG00000004849	2201
ENSMUSG00000004864	200
ENSMUSG00000004865	2042
ENSMUSG00000004880	542
ENSMUSG00000004885	427
ENSMUSG00000004891	2695
ENSMUSG00000004895	917
ENSMUSG00000004896	194
ENSMUSG00000004897	4487
ENSMUSG00000004929	0
ENSMUSG00000004931	79
ENSMUSG00000004934	511
ENSMUSG00000004936	1426
ENSMUSG00000004937	2229
ENSMUSG00000004945	910
ENSMUSG00000004947	538
ENSMUSG00000004951	434
ENSMUSG00000004952	4
ENSMUSG00000004980	18536
ENSMUSG00000004988	82
ENSMUSG00000004994	50
ENSMUSG00000004996	404
ENSMUSG00000005034	1429
ENSMUSG00000005043	362
ENSMUSG00000005054	1118
ENSMUSG00000005069	9459
ENSMUSG00000005078	506
ENSMUSG00000005087	46
ENSMUSG00000005102	428
ENSMUSG00000005103	4968
ENSMUSG00000005107	813
ENSMUSG00000005124	0
ENSMUSG00000005125	110175
ENSMUSG00000005142	5854
ENSMUSG00000005148	103
ENSMUSG00000005150	1622
ENSMUSG00000005161	4362
ENSMUSG00000005198	3579
ENSMUSG00000005202	3
ENSMUSG00000005204	775
ENSMUSG00000005225	762
ENSMUSG00000005233	108
ENSMUSG00000005251	1414
ENSMUSG00000005262	1112
ENSMUSG00000005268	439
ENSMUSG00000005299	5308
ENSMUSG00000005312	9347
ENSMUSG00000005320	2669
ENSMUSG00000005354	3859
ENSMUSG00000005360	75
ENSMUSG00000005362	1310
ENSMUSG00000005364	806
ENSMUSG00000005370	495
ENSMUSG00000005371	1500
ENSMUSG00000005373	1711
ENSMUSG00000005374	808
ENSMUSG00000005378	525
ENSMUSG00000005397	1272
ENSMUSG00000005410	107
ENSMUSG00000005413	2031
ENSMUSG00000005417	6291
ENSMUSG00000005442	773
ENSMUSG00000005447	300
ENSMUSG00000005465	75
ENSMUSG00000005469	1516
ENSMUSG00000005481	203
ENSMUSG00000005483	845
ENSMUSG00000005501	394
ENSMUSG00000005505	1153
ENSMUSG00000005506	1080
ENSMUSG00000005510	3570
ENSMUSG00000005514	6009
ENSMUSG00000005533	1473
ENSMUSG00000005534	1726
ENSMUSG00000005547	70839
ENSMUSG00000005566	2799
ENSMUSG00000005575	1245
ENSMUSG00000005580	690
ENSMUSG00000005583	52
ENSMUSG00000005609	1859
ENSMUSG00000005610	19801
ENSMUSG00000005611	3
ENSMUSG00000005615	957
ENSMUSG00000005621	1346
ENSMUSG00000005625	1716
ENSMUSG00000005640	382
ENSMUSG00000005656	6558
ENSMUSG00000005667	0
ENSMUSG00000005672	176
ENSMUSG00000005674	1155
ENSMUSG00000005677	608
ENSMUSG00000005681	13402
ENSMUSG00000005682	924
ENSMUSG00000005683	7376
ENSMUSG00000005686	260
ENSMUSG00000005687	952
ENSMUSG00000005698	1885
ENSMUSG00000005699	0
ENSMUSG00000005718	41
ENSMUSG00000005732	668
ENSMUSG00000005763	70
ENSMUSG00000005774	785
ENSMUSG00000005779	3587
ENSMUSG00000005802	2518
ENSMUSG00000005803	1549
ENSMUSG00000005804	621
ENSMUSG00000005813	1843
ENSMUSG00000005823	1350
ENSMUSG00000005846	576
ENSMUSG00000005871	1571
ENSMUSG00000005873	12739
ENSMUSG00000005881	1977
ENSMUSG00000005882	2136
ENSMUSG00000005886	1909
ENSMUSG00000005893	1714
ENSMUSG00000005897	451
ENSMUSG00000005899	675
ENSMUSG00000005907	312
ENSMUSG00000005936	288
ENSMUSG00000005949	235
ENSMUSG00000005951	1325
ENSMUSG00000005958	54
ENSMUSG00000005968	1225
ENSMUSG00000005973	733
ENSMUSG00000005981	40303
ENSMUSG00000005982	802
ENSMUSG00000006005	2213
ENSMUSG00000006010	1607
ENSMUSG00000006014	0
ENSMUSG00000006019	127
ENSMUSG00000006021	299
ENSMUSG00000006024	3279
ENSMUSG00000006050	269
ENSMUSG00000006056	1455
ENSMUSG00000006057	8552
ENSMUSG00000006058	1212
ENSMUSG00000006095	1666
ENSMUSG00000006127	477
ENSMUSG00000006134	295
ENSMUSG00000006154	0
ENSMUSG00000006169	6840
ENSMUSG00000006191	594
ENSMUSG00000006205	2900
ENSMUSG00000006215	356
ENSMUSG00000006216	2509
ENSMUSG00000006218	90
ENSMUSG00000006219	64
ENSMUSG00000006235	61
ENSMUSG00000006262	1064
ENSMUSG00000006269	3321
ENSMUSG00000006273	11770
ENSMUSG00000006276	878
ENSMUSG00000006281	671
ENSMUSG00000006288	444
ENSMUSG00000006289	549
ENSMUSG00000006299	4825
ENSMUSG00000006301	618
ENSMUSG00000006304	3093
ENSMUSG00000006307	762
ENSMUSG00000006311	0
ENSMUSG00000006313	37
ENSMUSG00000006315	1672
ENSMUSG00000006333	5740
ENSMUSG00000006335	401
ENSMUSG00000006342	16148
ENSMUSG00000006344	370
ENSMUSG00000006345	29359
ENSMUSG00000006356	1601
ENSMUSG00000006360	846
ENSMUSG00000006369	138
ENSMUSG00000006378	968
ENSMUSG00000006386	1860
ENSMUSG00000006390	1143
ENSMUSG00000006392	911
ENSMUSG00000006395	974
ENSMUSG00000006398	0
ENSMUSG00000006403	1
ENSMUSG00000006412	726
ENSMUSG00000006418	501
ENSMUSG00000006442	29
ENSMUSG00000006445	145
ENSMUSG00000006456	609
ENSMUSG00000006457	578
ENSMUSG00000006463	572
ENSMUSG00000006464	934
ENSMUSG00000006469	2781
ENSMUSG00000006471	442
ENSMUSG00000006476	340
ENSMUSG00000006494	2384
ENSMUSG00000006498	3464
ENSMUSG00000006517	447
ENSMUSG00000006519	3282
ENSMUSG00000006526	261
ENSMUSG00000006527	845
ENSMUSG00000006538	118
ENSMUSG00000006567	991
ENSMUSG00000006574	422
ENSMUSG00000006575	637
ENSMUSG00000006576	28
ENSMUSG00000006586	1
ENSMUSG00000006587	20
ENSMUSG00000006589	1377
ENSMUSG00000006599	1648
ENSMUSG00000006611	86
ENSMUSG00000006641	4153
ENSMUSG00000006649	763
ENSMUSG00000006651	35
ENSMUSG00000006673	1434
ENSMUSG00000006676	2972
ENSMUSG00000006699	9286
ENSMUSG00000006705	64
ENSMUSG00000006711	4896
ENSMUSG00000006715	121
ENSMUSG00000006717	1176
ENSMUSG00000006720	50
ENSMUSG00000006724	4885
ENSMUSG00000006728	1122
ENSMUSG00000006731	1160
ENSMUSG00000006732	137
ENSMUSG00000006736	2436
ENSMUSG00000006740	6685
ENSMUSG00000006763	210
ENSMUSG00000006777	0
ENSMUSG00000006782	3
ENSMUSG00000006784	109
ENSMUSG00000006800	330
ENSMUSG00000006818	12451
ENSMUSG00000006850	222
ENSMUSG00000006906	474
ENSMUSG00000006920	1754
ENSMUSG00000006931	68
ENSMUSG00000006932	17931
ENSMUSG00000006941	969
ENSMUSG00000006958	0
ENSMUSG00000006998	5482
ENSMUSG00000007029	1869
ENSMUSG00000007034	1566
ENSMUSG00000007035	0
ENSMUSG00000007036	2043
ENSMUSG00000007038	1346
ENSMUSG00000007039	650
ENSMUSG00000007041	2587
ENSMUSG00000007050	143
ENSMUSG00000007122	133
ENSMUSG00000007216	149
ENSMUSG00000007411	2452
ENSMUSG00000007415	421
ENSMUSG00000007458	4553
ENSMUSG00000007476	784
ENSMUSG00000007564	3568
ENSMUSG00000007570	10
ENSMUSG00000007589	435
ENSMUSG00000007603	318
ENSMUSG00000007610	641
ENSMUSG00000007613	1018
ENSMUSG00000007617	159
ENSMUSG00000007655	655
ENSMUSG00000007656	2854
ENSMUSG00000007659	2852
ENSMUSG00000007670	2967
ENSMUSG00000007721	788
ENSMUSG00000007739	3153
ENSMUSG00000007777	765
ENSMUSG00000007812	1033
ENSMUSG00000007815	13955
ENSMUSG00000007817	510
ENSMUSG00000007827	41
ENSMUSG00000007833	681
ENSMUSG00000007836	690
ENSMUSG00000007837	882
ENSMUSG00000007850	4354
ENSMUSG00000007867	41
ENSMUSG00000007872	390
ENSMUSG00000007880	4107
ENSMUSG00000007891	15815
ENSMUSG00000007892	6425
ENSMUSG00000007950	559
ENSMUSG00000007987	208
ENSMUSG00000008028	0
ENSMUSG00000008036	980
ENSMUSG00000008090	396
ENSMUSG00000008129	0
ENSMUSG00000008136	258
ENSMUSG00000008140	5912
ENSMUSG00000008153	16
ENSMUSG00000008167	259
ENSMUSG00000008200	418
ENSMUSG00000008206	286
ENSMUSG00000008226	696
ENSMUSG00000008301	751
ENSMUSG00000008305	399
ENSMUSG00000008333	2084
ENSMUSG00000008348	10
ENSMUSG00000008373	905
ENSMUSG00000008384	252
ENSMUSG00000008393	293
ENSMUSG00000008398	511
ENSMUSG00000008429	950
ENSMUSG00000008435	280
ENSMUSG00000008438	36
ENSMUSG00000008450	837
ENSMUSG00000008475	6006
ENSMUSG00000008540	5618
ENSMUSG00000008575	615
ENSMUSG00000008601	117
ENSMUSG00000008604	1965
ENSMUSG00000008668	4994
ENSMUSG00000008683	3168
ENSMUSG00000008690	1439
ENSMUSG00000008730	4067
ENSMUSG00000008734	379
ENSMUSG00000008763	1615
ENSMUSG00000008822	407
ENSMUSG00000008845	0
ENSMUSG00000008855	3524
ENSMUSG00000008859	2086
ENSMUSG00000008892	4615
ENSMUSG00000008958	546
ENSMUSG00000008976	1266
ENSMUSG00000008999	448
ENSMUSG00000009013	791
ENSMUSG00000009030	664
ENSMUSG00000009035	1024
ENSMUSG00000009073	2265
ENSMUSG00000009076	550
ENSMUSG00000009079	3269
ENSMUSG00000009090	2440
ENSMUSG00000009092	234
ENSMUSG00000009112	1029
ENSMUSG00000009145	615
ENSMUSG00000009185	368
ENSMUSG00000009207	129
ENSMUSG00000009281	18065
ENSMUSG00000009291	10152
ENSMUSG00000009293	1790
ENSMUSG00000009376	644
ENSMUSG00000009378	1130
ENSMUSG00000009394	18
ENSMUSG00000009418	13
ENSMUSG00000009470	1966
ENSMUSG00000009535	519
ENSMUSG00000009545	256
ENSMUSG00000009549	1516
ENSMUSG00000009555	1239
ENSMUSG00000009563	560
ENSMUSG00000009566	960
ENSMUSG00000009569	73
ENSMUSG00000009575	270
ENSMUSG00000009614	4016
ENSMUSG00000009621	1292
ENSMUSG00000009628	3
ENSMUSG00000009630	774
ENSMUSG00000009633	42
ENSMUSG00000009640	908
ENSMUSG00000009646	0
ENSMUSG00000009647	651
ENSMUSG00000009681	1233
ENSMUSG00000009687	107
ENSMUSG00000009733	799
ENSMUSG00000009739	562
ENSMUSG00000009741	1032
ENSMUSG00000009772	1823
ENSMUSG00000009828	140
ENSMUSG00000009863	11040
ENSMUSG00000009876	119
ENSMUSG00000009894	263
ENSMUSG00000009905	2155
ENSMUSG00000009907	1859
ENSMUSG00000009927	4607
ENSMUSG00000010025	9605
ENSMUSG00000010045	1554
ENSMUSG00000010047	2120
ENSMUSG00000010048	903
ENSMUSG00000010051	0
ENSMUSG00000010054	2626
ENSMUSG00000010057	214
ENSMUSG00000010064	7370
ENSMUSG00000010067	234
ENSMUSG00000010080	937
ENSMUSG00000010095	5940
ENSMUSG00000010097	996
ENSMUSG00000010110	1128
ENSMUSG00000010122	4939
ENSMUSG00000010136	0
ENSMUSG00000010154	124
ENSMUSG00000010175	0
ENSMUSG00000010205	809
ENSMUSG00000010277	11528
ENSMUSG00000010290	477
ENSMUSG00000010307	420
ENSMUSG00000010342	12
ENSMUSG00000010358	220
ENSMUSG00000010362	264
ENSMUSG00000010376	1010
ENSMUSG00000010392	1033
ENSMUSG00000010406	357
ENSMUSG00000010453	1784
ENSMUSG00000010517	1824
ENSMUSG00000010529	668
ENSMUSG00000010554	844
ENSMUSG00000010601	58
ENSMUSG00000010607	1200
ENSMUSG00000010608	1830
ENSMUSG00000010609	538
ENSMUSG00000010651	16595
ENSMUSG00000010660	104
ENSMUSG00000010663	2446
ENSMUSG00000010721	359
ENSMUSG00000010751	195
ENSMUSG00000010755	1604
ENSMUSG00000010911	755
ENSMUSG00000010914	3312
ENSMUSG00000010936	672
ENSMUSG00000011008	1176
ENSMUSG00000011034	2260
ENSMUSG00000011096	596
ENSMUSG00000011114	915
ENSMUSG00000011148	1263
ENSMUSG00000011158	558
ENSMUSG00000011179	5462
ENSMUSG00000011254	102
ENSMUSG00000011257	315
ENSMUSG00000011263	432
ENSMUSG00000011305	242
ENSMUSG00000011306	556
ENSMUSG00000011349	0
ENSMUSG00000011382	1688
ENSMUSG00000011427	239
ENSMUSG00000011658	791
ENSMUSG00000011752	8214
ENSMUSG00000011831	3609
ENSMUSG00000011832	2914
ENSMUSG00000011837	395
ENSMUSG00000011877	1365
ENSMUSG00000011884	524
ENSMUSG00000011958	1504
ENSMUSG00000011960	28
ENSMUSG00000012017	71
ENSMUSG00000012042	60
ENSMUSG00000012076	165
ENSMUSG00000012114	1034
ENSMUSG00000012117	1270
ENSMUSG00000012126	47
ENSMUSG00000012296	411
ENSMUSG00000012350	574
ENSMUSG00000012422	1061
ENSMUSG00000012428	0
ENSMUSG00000012429	808
ENSMUSG00000012443	0
ENSMUSG00000012483	642
ENSMUSG00000012519	23
ENSMUSG00000012535	1459
ENSMUSG00000012609	84
ENSMUSG00000012640	384
ENSMUSG00000012848	5756
ENSMUSG00000013033	74
ENSMUSG00000013076	200
ENSMUSG00000013089	415
ENSMUSG00000013150	360
ENSMUSG00000013155	61
ENSMUSG00000013160	2724
ENSMUSG00000013236	125
ENSMUSG00000013275	416
ENSMUSG00000013418	92
ENSMUSG00000013419	711
ENSMUSG00000013465	1361
ENSMUSG00000013483	13
ENSMUSG00000013495	588
ENSMUSG00000013539	2068
ENSMUSG00000013584	687
ENSMUSG00000013593	13484
ENSMUSG00000013611	0
ENSMUSG00000013622	604
ENSMUSG00000013629	204
ENSMUSG00000013646	1065
ENSMUSG00000013662	5740
ENSMUSG00000013663	919
ENSMUSG00000013698	532
ENSMUSG00000013707	105
ENSMUSG00000013736	2201
ENSMUSG00000013787	3577
ENSMUSG00000013822	1315
ENSMUSG00000013833	661
ENSMUSG00000013846	1052
ENSMUSG00000013858	2194
ENSMUSG00000013878	732
ENSMUSG00000013921	0
ENSMUSG00000013936	120
ENSMUSG00000013973	463
ENSMUSG00000013997	4741
ENSMUSG00000014039	10
ENSMUSG00000014074	633
ENSMUSG00000014075	351
ENSMUSG00000014077	9334
ENSMUSG00000014158	1530
ENSMUSG00000014164	107
ENSMUSG00000014177	1326
ENSMUSG00000014195	3272
ENSMUSG00000014226	1529
ENSMUSG00000014232	445
ENSMUSG00000014243	198
ENSMUSG00000014245	274
ENSMUSG00000014294	1590
ENSMUSG00000014301	55
ENSMUSG00000014303	4521
ENSMUSG00000014313	11886
ENSMUSG00000014329	3814
ENSMUSG00000014349	980
ENSMUSG00000014353	1018
ENSMUSG00000014355	1439
ENSMUSG00000014361	1308
ENSMUSG00000014402	2910
ENSMUSG00000014418	619
ENSMUSG00000014426	763
ENSMUSG00000014444	841
ENSMUSG00000014470	0
ENSMUSG00000014496	387
ENSMUSG00000014498	159
ENSMUSG00000014504	1225
ENSMUSG00000014543	25
ENSMUSG00000014547	160
ENSMUSG00000014550	243
ENSMUSG00000014551	1006
ENSMUSG00000014554	502
ENSMUSG00000014592	392
ENSMUSG00000014599	372
ENSMUSG00000014601	1132
ENSMUSG00000014606	4507
ENSMUSG00000014633	897
ENSMUSG00000014668	935
ENSMUSG00000014704	0
ENSMUSG00000014748	737
ENSMUSG00000014763	535
ENSMUSG00000014767	188
ENSMUSG00000014769	4687
ENSMUSG00000014771	428
ENSMUSG00000014773	61
ENSMUSG00000014778	261
ENSMUSG00000014791	292
ENSMUSG00000014813	2996
ENSMUSG00000014837	0
ENSMUSG00000014850	1170
ENSMUSG00000014856	888
ENSMUSG00000014859	1211
ENSMUSG00000014867	4479
ENSMUSG00000014873	374
ENSMUSG00000014905	2743
ENSMUSG00000014907	173
ENSMUSG00000014932	1338
ENSMUSG00000014956	15311
ENSMUSG00000014959	2766
ENSMUSG00000014980	109
ENSMUSG00000015002	2852
ENSMUSG00000015013	1144
ENSMUSG00000015016	1003
ENSMUSG00000015023	841
ENSMUSG00000015027	467
ENSMUSG00000015053	616
ENSMUSG00000015083	5
ENSMUSG00000015085	2
ENSMUSG00000015087	3260
ENSMUSG00000015090	91
ENSMUSG00000015092	1833
ENSMUSG00000015093	71
ENSMUSG00000015094	330
ENSMUSG00000015095	2159
ENSMUSG00000015112	8708
ENSMUSG00000015120	2381
ENSMUSG00000015126	867
ENSMUSG00000015127	882
ENSMUSG00000015133	203
ENSMUSG00000015134	1786
ENSMUSG00000015143	486
ENSMUSG00000015149	1381
ENSMUSG00000015165	5369
ENSMUSG00000015176	509
ENSMUSG00000015189	359
ENSMUSG00000015202	860
ENSMUSG00000015222	297
ENSMUSG00000015224	0
ENSMUSG00000015243	1808
ENSMUSG00000015247	1452
ENSMUSG00000015305	500
ENSMUSG00000015312	461
ENSMUSG00000015335	122
ENSMUSG00000015337	56
ENSMUSG00000015341	2998
ENSMUSG00000015354	428
ENSMUSG00000015355	171
ENSMUSG00000015357	6627
ENSMUSG00000015363	969
ENSMUSG00000015377	41
ENSMUSG00000015396	71
ENSMUSG00000015437	33
ENSMUSG00000015452	74
ENSMUSG00000015461	953
ENSMUSG00000015467	0
ENSMUSG00000015468	321
ENSMUSG00000015474	2711
ENSMUSG00000015476	0
ENSMUSG00000015478	2062
ENSMUSG00000015488	469
ENSMUSG00000015501	477
ENSMUSG00000015522	457
ENSMUSG00000015536	2658
ENSMUSG00000015542	292
ENSMUSG00000015568	17898
ENSMUSG00000015575	5760
ENSMUSG00000015597	188
ENSMUSG00000015605	458
ENSMUSG00000015619	474
ENSMUSG00000015627	2
ENSMUSG00000015647	1536
ENSMUSG00000015652	570
ENSMUSG00000015653	916
ENSMUSG00000015656	31814
ENSMUSG00000015659	475
ENSMUSG00000015671	2903
ENSMUSG00000015672	699
ENSMUSG00000015697	628
ENSMUSG00000015702	0
ENSMUSG00000015709	281
ENSMUSG00000015711	1329
ENSMUSG00000015714	3268
ENSMUSG00000015733	5554
ENSMUSG00000015745	103
ENSMUSG00000015747	559
ENSMUSG00000015748	423
ENSMUSG00000015749	746
ENSMUSG00000015750	2722
ENSMUSG00000015755	2349
ENSMUSG00000015757	607
ENSMUSG00000015759	1625
ENSMUSG00000015766	5397
ENSMUSG00000015776	740
ENSMUSG00000015787	0
ENSMUSG00000015790	1243
ENSMUSG00000015804	855
ENSMUSG00000015806	13180
ENSMUSG00000015837	8253
ENSMUSG00000015839	2578
ENSMUSG00000015843	0
ENSMUSG00000015846	3741
ENSMUSG00000015850	174
ENSMUSG00000015852	46
ENSMUSG00000015869	1882
ENSMUSG00000015882	34
ENSMUSG00000015889	1838
ENSMUSG00000015932	8644
ENSMUSG00000015937	2552
ENSMUSG00000015942	290
ENSMUSG00000015943	508
ENSMUSG00000015944	562
ENSMUSG00000015947	166
ENSMUSG00000015950	4
ENSMUSG00000015957	16
ENSMUSG00000015961	4471
ENSMUSG00000015966	0
ENSMUSG00000015970	6311
ENSMUSG00000015971	788
ENSMUSG00000015994	1004
ENSMUSG00000016018	3807
ENSMUSG00000016024	1
ENSMUSG00000016028	130
ENSMUSG00000016087	480
ENSMUSG00000016128	2679
ENSMUSG00000016179	3
ENSMUSG00000016181	324
ENSMUSG00000016194	204
ENSMUSG00000016252	4800
ENSMUSG00000016253	1533
ENSMUSG00000016256	1649
ENSMUSG00000016257	2468
ENSMUSG00000016344	1256
ENSMUSG00000016349	277
ENSMUSG00000016386	282
ENSMUSG00000016458	411
ENSMUSG00000016477	155
ENSMUSG00000016481	4027
ENSMUSG00000016487	3097
ENSMUSG00000016494	1831
ENSMUSG00000016495	523
ENSMUSG00000016496	229
ENSMUSG00000016503	805
ENSMUSG00000016510	177
ENSMUSG00000016520	591
ENSMUSG00000016528	3259
ENSMUSG00000016541	1269
ENSMUSG00000016554	2075
ENSMUSG00000016559	9283
ENSMUSG00000016619	1038
ENSMUSG00000016624	2
ENSMUSG00000016637	210
ENSMUSG00000016664	5809
ENSMUSG00000016756	3804
ENSMUSG00000016757	563
ENSMUSG00000016758	0
ENSMUSG00000016763	0
ENSMUSG00000016831	2108
ENSMUSG00000016833	1120
ENSMUSG00000016918	146
ENSMUSG00000016921	2656
ENSMUSG00000016933	2168
ENSMUSG00000016940	551
ENSMUSG00000016942	433
ENSMUSG00000016946	4655
ENSMUSG00000016984	356
ENSMUSG00000017009	11385
ENSMUSG00000017119	9443
ENSMUSG00000017132	705
ENSMUSG00000017144	736
ENSMUSG00000017167	22
ENSMUSG00000017176	209
ENSMUSG00000017195	0
ENSMUSG00000017210	387
ENSMUSG00000017221	2529
ENSMUSG00000017264	861
ENSMUSG00000017286	1684
ENSMUSG00000017288	497
ENSMUSG00000017291	449
ENSMUSG00000017299	733
ENSMUSG00000017307	1278
ENSMUSG00000017309	190
ENSMUSG00000017314	0
ENSMUSG00000017376	678
ENSMUSG00000017386	1141
ENSMUSG00000017404	4738
ENSMUSG00000017405	150
ENSMUSG00000017418	3
ENSMUSG00000017421	2394
ENSMUSG00000017428	3388
ENSMUSG00000017446	202
ENSMUSG00000017453	6300
ENSMUSG00000017466	669
ENSMUSG00000017478	2035
ENSMUSG00000017485	2736
ENSMUSG00000017491	1308
ENSMUSG00000017493	15744
ENSMUSG00000017548	843
ENSMUSG00000017561	286
ENSMUSG00000017607	14
ENSMUSG00000017615	2080
ENSMUSG00000017631	843
ENSMUSG00000017639	1368
ENSMUSG00000017652	20
ENSMUSG00000017664	627
ENSMUSG00000017667	0
ENSMUSG00000017670	623
ENSMUSG00000017677	2869
ENSMUSG00000017679	33
ENSMUSG00000017686	2362
ENSMUSG00000017688	964
ENSMUSG00000017697	170
ENSMUSG00000017707	10365
ENSMUSG00000017713	56
ENSMUSG00000017715	396
ENSMUSG00000017716	1
ENSMUSG00000017718	1578
ENSMUSG00000017721	3143
ENSMUSG00000017723	1754
ENSMUSG00000017734	447
ENSMUSG00000017740	0
ENSMUSG00000017747	370
ENSMUSG00000017756	3236
ENSMUSG00000017760	9277
ENSMUSG00000017764	426
ENSMUSG00000017765	762
ENSMUSG00000017774	5085
ENSMUSG00000017776	5218
ENSMUSG00000017778	2529
ENSMUSG00000017781	2908
ENSMUSG00000017801	1428
ENSMUSG00000017802	4536
ENSMUSG00000017817	60
ENSMUSG00000017830	368
ENSMUSG00000017831	5945
ENSMUSG00000017837	704
ENSMUSG00000017843	1925
ENSMUSG00000017858	1264
ENSMUSG00000017861	14
ENSMUSG00000017868	6236
ENSMUSG00000017897	92
ENSMUSG00000017929	305
ENSMUSG00000017950	28720
ENSMUSG00000017969	41
ENSMUSG00000017978	20
ENSMUSG00000017999	820
ENSMUSG00000018001	1019
ENSMUSG00000018008	146
ENSMUSG00000018012	7495
ENSMUSG00000018040	243
ENSMUSG00000018042	2239
ENSMUSG00000018068	72
ENSMUSG00000018076	1159
ENSMUSG00000018126	4
ENSMUSG00000018143	1687
ENSMUSG00000018160	1391
ENSMUSG00000018166	4310
ENSMUSG00000018167	1230
ENSMUSG00000018168	2
ENSMUSG00000018169	0
ENSMUSG00000018171	5629
ENSMUSG00000018189	936
ENSMUSG00000018196	1138
ENSMUSG00000018199	36
ENSMUSG00000018209	2588
ENSMUSG00000018217	104
ENSMUSG00000018239	0
ENSMUSG00000018286	2116
ENSMUSG00000018287	1200
ENSMUSG00000018293	11395
ENSMUSG00000018322	773
ENSMUSG00000018326	3420
ENSMUSG00000018334	54
ENSMUSG00000018339	359646
ENSMUSG00000018340	2605
ENSMUSG00000018341	4
ENSMUSG00000018347	394
ENSMUSG00000018363	1787
ENSMUSG00000018372	107
ENSMUSG00000018377	1078
ENSMUSG00000018378	508
ENSMUSG00000018379	4568
ENSMUSG00000018381	15
ENSMUSG00000018395	404
ENSMUSG00000018398	916
ENSMUSG00000018401	2253
ENSMUSG00000018405	79
ENSMUSG00000018411	2221
ENSMUSG00000018412	880
ENSMUSG00000018415	458
ENSMUSG00000018417	793
ENSMUSG00000018425	2370
ENSMUSG00000018427	126
ENSMUSG00000018428	1281
ENSMUSG00000018433	808
ENSMUSG00000018442	773
ENSMUSG00000018446	2965
ENSMUSG00000018449	186
ENSMUSG00000018459	30458
ENSMUSG00000018470	4
ENSMUSG00000018474	1576
ENSMUSG00000018476	3186
ENSMUSG00000018481	1836
ENSMUSG00000018500	0
ENSMUSG00000018501	3102
ENSMUSG00000018507	205
ENSMUSG00000018509	110
ENSMUSG00000018537	209
ENSMUSG00000018541	403
ENSMUSG00000018547	225
ENSMUSG00000018548	993
ENSMUSG00000018554	81
ENSMUSG00000018559	1432
ENSMUSG00000018565	805
ENSMUSG00000018566	1698
ENSMUSG00000018567	6210
ENSMUSG00000018569	571
ENSMUSG00000018570	35
ENSMUSG00000018572	261
ENSMUSG00000018574	8802
ENSMUSG00000018583	5961
ENSMUSG00000018585	594
ENSMUSG00000018593	4301
ENSMUSG00000018599	338
ENSMUSG00000018604	776
ENSMUSG00000018648	178
ENSMUSG00000018651	25
ENSMUSG00000018654	5
ENSMUSG00000018659	2249
ENSMUSG00000018661	2504
ENSMUSG00000018666	1182
ENSMUSG00000018669	801
ENSMUSG00000018672	115
ENSMUSG00000018677	5497
ENSMUSG00000018678	137
ENSMUSG00000018697	469
ENSMUSG00000018698	183
ENSMUSG00000018707	5327
ENSMUSG00000018733	442
ENSMUSG00000018736	1820
ENSMUSG00000018740	215
ENSMUSG00000018750	3700
ENSMUSG00000018752	849
ENSMUSG00000018761	1605
ENSMUSG00000018765	1481
ENSMUSG00000018770	14533
ENSMUSG00000018774	59
ENSMUSG00000018796	19782
ENSMUSG00000018800	371
ENSMUSG00000018809	196
ENSMUSG00000018819	228
ENSMUSG00000018820	1155
ENSMUSG00000018821	699
ENSMUSG00000018830	835
ENSMUSG00000018841	350
ENSMUSG00000018846	776
ENSMUSG00000018848	1297
ENSMUSG00000018849	7078
ENSMUSG00000018858	835
ENSMUSG00000018861	759
ENSMUSG00000018882	1373
ENSMUSG00000018899	443
ENSMUSG00000018900	1442
ENSMUSG00000018906	221
ENSMUSG00000018909	224
ENSMUSG00000018920	1011
ENSMUSG00000018921	233
ENSMUSG00000018923	278
ENSMUSG00000018927	173
ENSMUSG00000018931	650
ENSMUSG00000018932	711
ENSMUSG00000018965	3485
ENSMUSG00000018974	816
ENSMUSG00000018983	4
ENSMUSG00000018995	2127
ENSMUSG00000018999	608
ENSMUSG00000019039	367
ENSMUSG00000019054	3270
ENSMUSG00000019055	568
ENSMUSG00000019066	717
ENSMUSG00000019080	237
ENSMUSG00000019082	469
ENSMUSG00000019132	7616
ENSMUSG00000019139	444
ENSMUSG00000019143	1229
ENSMUSG00000019158	94
ENSMUSG00000019173	5339
ENSMUSG00000019179	10244
ENSMUSG00000019188	913
ENSMUSG00000019189	841
ENSMUSG00000019194	2913
ENSMUSG00000019210	5020
ENSMUSG00000019232	47235
ENSMUSG00000019254	914
ENSMUSG00000019256	199
ENSMUSG00000019261	219
ENSMUSG00000019278	8732
ENSMUSG00000019295	811
ENSMUSG00000019297	519
ENSMUSG00000019301	143
ENSMUSG00000019302	1922
ENSMUSG00000019303	1
ENSMUSG00000019312	1883
ENSMUSG00000019320	17
ENSMUSG00000019326	184
ENSMUSG00000019338	604
ENSMUSG00000019362	2407
ENSMUSG00000019370	14931
ENSMUSG00000019373	867
ENSMUSG00000019428	2509
ENSMUSG00000019432	4373
ENSMUSG00000019433	601
ENSMUSG00000019437	7028
ENSMUSG00000019461	174
ENSMUSG00000019467	145
ENSMUSG00000019470	673
ENSMUSG00000019471	3639
ENSMUSG00000019478	1321
ENSMUSG00000019487	1227
ENSMUSG00000019494	1738
ENSMUSG00000019505	5259
ENSMUSG00000019518	954
ENSMUSG00000019528	893
ENSMUSG00000019539	221
ENSMUSG00000019564	46
ENSMUSG00000019577	1244
ENSMUSG00000019578	724
ENSMUSG00000019579	772
ENSMUSG00000019590	255
ENSMUSG00000019647	76
ENSMUSG00000019659	686
ENSMUSG00000019689	592
ENSMUSG00000019699	31
ENSMUSG00000019710	2896
ENSMUSG00000019715	506
ENSMUSG00000019718	729
ENSMUSG00000019726	148
ENSMUSG00000019731	585
ENSMUSG00000019732	100
ENSMUSG00000019734	494
ENSMUSG00000019737	1050
ENSMUSG00000019762	2300
ENSMUSG00000019763	992
ENSMUSG00000019767	1289
ENSMUSG00000019768	494
ENSMUSG00000019769	351
ENSMUSG00000019773	0
ENSMUSG00000019774	244
ENSMUSG00000019777	1998
ENSMUSG00000019779	63
ENSMUSG00000019782	742
ENSMUSG00000019789	86
ENSMUSG00000019790	757
ENSMUSG00000019791	4879
ENSMUSG00000019792	401
ENSMUSG00000019794	932
ENSMUSG00000019795	821
ENSMUSG00000019796	665
ENSMUSG00000019797	399
ENSMUSG00000019802	2209
ENSMUSG00000019804	7392
ENSMUSG00000019806	3313
ENSMUSG00000019808	56
ENSMUSG00000019809	991
ENSMUSG00000019810	3065
ENSMUSG00000019813	30
ENSMUSG00000019814	706
ENSMUSG00000019817	1688
ENSMUSG00000019818	9614
ENSMUSG00000019820	1441
ENSMUSG00000019822	398
ENSMUSG00000019823	36
ENSMUSG00000019826	279
ENSMUSG00000019831	110
ENSMUSG00000019832	150
ENSMUSG00000019837	1464
ENSMUSG00000019838	1397
ENSMUSG00000019841	334
ENSMUSG00000019842	265
ENSMUSG00000019843	734
ENSMUSG00000019845	182
ENSMUSG00000019846	75
ENSMUSG00000019848	47
ENSMUSG00000019849	487
ENSMUSG00000019850	72
ENSMUSG00000019851	3263
ENSMUSG00000019854	786
ENSMUSG00000019856	136
ENSMUSG00000019857	683
ENSMUSG00000019863	1192
ENSMUSG00000019864	1479
ENSMUSG00000019866	195
ENSMUSG00000019868	1200
ENSMUSG00000019872	8135
ENSMUSG00000019873	1191
ENSMUSG00000019876	0
ENSMUSG00000019877	9983
ENSMUSG00000019878	454
ENSMUSG00000019880	84
ENSMUSG00000019883	1098
ENSMUSG00000019889	1575
ENSMUSG00000019891	872
ENSMUSG00000019893	15
ENSMUSG00000019897	713
ENSMUSG00000019899	401
ENSMUSG00000019906	1019
ENSMUSG00000019907	988
ENSMUSG00000019913	57
ENSMUSG00000019916	1129
ENSMUSG00000019917	589
ENSMUSG00000019920	534
ENSMUSG00000019923	1916
ENSMUSG00000019927	639
ENSMUSG00000019929	6497
ENSMUSG00000019942	152
ENSMUSG00000019943	2524
ENSMUSG00000019944	797
ENSMUSG00000019945	233
ENSMUSG00000019947	816
ENSMUSG00000019948	551
ENSMUSG00000019951	3799
ENSMUSG00000019952	385
ENSMUSG00000019960	2282
ENSMUSG00000019961	2297
ENSMUSG00000019966	792
ENSMUSG00000019969	1886
ENSMUSG00000019970	9082
ENSMUSG00000019971	169
ENSMUSG00000019975	578
ENSMUSG00000019977	2386
ENSMUSG00000019978	448
ENSMUSG00000019979	0
ENSMUSG00000019984	899
ENSMUSG00000019986	151
ENSMUSG00000019988	316
ENSMUSG00000019989	0
ENSMUSG00000019990	615
ENSMUSG00000019996	2310
ENSMUSG00000019997	4783
ENSMUSG00000019998	3565
ENSMUSG00000020000	453
ENSMUSG00000020003	1228
ENSMUSG00000020009	2474
ENSMUSG00000020015	2535
ENSMUSG00000020018	365
ENSMUSG00000020019	1056
ENSMUSG00000020021	40
ENSMUSG00000020022	3324
ENSMUSG00000020023	438
ENSMUSG00000020024	192
ENSMUSG00000020027	32
ENSMUSG00000020029	29409
ENSMUSG00000020032	29
ENSMUSG00000020034	1042
ENSMUSG00000020038	311
ENSMUSG00000020044	22717
ENSMUSG00000020048	13779
ENSMUSG00000020051	73812
ENSMUSG00000020056	1688
ENSMUSG00000020059	1450
ENSMUSG00000020062	12449
ENSMUSG00000020063	843
ENSMUSG00000020064	1788
ENSMUSG00000020069	667
ENSMUSG00000020070	207
ENSMUSG00000020072	4336
ENSMUSG00000020074	2290
ENSMUSG00000020075	3179
ENSMUSG00000020076	971
ENSMUSG00000020077	234
ENSMUSG00000020078	3325
ENSMUSG00000020079	1019
ENSMUSG00000020083	44
ENSMUSG00000020085	590
ENSMUSG00000020087	863
ENSMUSG00000020088	4695
ENSMUSG00000020089	1138
ENSMUSG00000020091	5053
ENSMUSG00000020092	201
ENSMUSG00000020097	524
ENSMUSG00000020098	8589
ENSMUSG00000020099	223
ENSMUSG00000020100	70
ENSMUSG00000020101	585
ENSMUSG00000020102	3541
ENSMUSG00000020105	3
ENSMUSG00000020107	120
ENSMUSG00000020108	1473
ENSMUSG00000020109	2356
ENSMUSG00000020111	931
ENSMUSG00000020114	2136
ENSMUSG00000020115	1481
ENSMUSG00000020116	1812
ENSMUSG00000020120	145
ENSMUSG00000020121	0
ENSMUSG00000020122	1394
ENSMUSG00000020123	622
ENSMUSG00000020124	1664
ENSMUSG00000020128	1856
ENSMUSG00000020130	3471
ENSMUSG00000020132	1484
ENSMUSG00000020133	2044
ENSMUSG00000020134	600
ENSMUSG00000020137	284
ENSMUSG00000020142	2962
ENSMUSG00000020143	30
ENSMUSG00000020149	18244
ENSMUSG00000020150	2560
ENSMUSG00000020151	5
ENSMUSG00000020152	11268
ENSMUSG00000020153	2580
ENSMUSG00000020154	2052
ENSMUSG00000020156	877
ENSMUSG00000020159	0
ENSMUSG00000020160	27
ENSMUSG00000020163	6126
ENSMUSG00000020166	639
ENSMUSG00000020167	806
ENSMUSG00000020169	26
ENSMUSG00000020170	87
ENSMUSG00000020171	446
ENSMUSG00000020173	1154
ENSMUSG00000020175	0
ENSMUSG00000020176	522
ENSMUSG00000020178	38
ENSMUSG00000020180	1945
ENSMUSG00000020182	4154
ENSMUSG00000020183	708
ENSMUSG00000020184	2181
ENSMUSG00000020186	18587
ENSMUSG00000020189	4088
ENSMUSG00000020190	4099
ENSMUSG00000020196	566
ENSMUSG00000020198	2503
ENSMUSG00000020205	203
ENSMUSG00000020211	281
ENSMUSG00000020212	109
ENSMUSG00000020218	27
ENSMUSG00000020219	1331
ENSMUSG00000020220	1163
ENSMUSG00000020224	1397
ENSMUSG00000020225	4466
ENSMUSG00000020227	1790
ENSMUSG00000020228	405
ENSMUSG00000020230	519
ENSMUSG00000020231	761
ENSMUSG00000020232	612
ENSMUSG00000020234	899
ENSMUSG00000020235	402
ENSMUSG00000020238	639
ENSMUSG00000020241	436
ENSMUSG00000020246	778
ENSMUSG00000020248	636
ENSMUSG00000020250	3827
ENSMUSG00000020251	0
ENSMUSG00000020253	373
ENSMUSG00000020255	588
ENSMUSG00000020257	1148
ENSMUSG00000020258	3116
ENSMUSG00000020260	634
ENSMUSG00000020261	899
ENSMUSG00000020262	33
ENSMUSG00000020263	874
ENSMUSG00000020265	3340
ENSMUSG00000020267	5780
ENSMUSG00000020268	509
ENSMUSG00000020271	1371
ENSMUSG00000020272	431
ENSMUSG00000020273	23
ENSMUSG00000020275	0
ENSMUSG00000020277	971
ENSMUSG00000020280	245
ENSMUSG00000020282	484
ENSMUSG00000020283	2702
ENSMUSG00000020284	280
ENSMUSG00000020287	57
ENSMUSG00000020288	369
ENSMUSG00000020289	297
ENSMUSG00000020290	1144
ENSMUSG00000020300	7234
ENSMUSG00000020303	40
ENSMUSG00000020305	306
ENSMUSG00000020307	608
ENSMUSG00000020308	503
ENSMUSG00000020309	0
ENSMUSG00000020311	4125
ENSMUSG00000020312	42
ENSMUSG00000020315	27024
ENSMUSG00000020319	20896
ENSMUSG00000020325	50
ENSMUSG00000020326	8967
ENSMUSG00000020328	1400
ENSMUSG00000020329	641
ENSMUSG00000020330	0
ENSMUSG00000020334	1031
ENSMUSG00000020335	28
ENSMUSG00000020340	5990
ENSMUSG00000020346	2505
ENSMUSG00000020349	6345
ENSMUSG00000020357	431
ENSMUSG00000020358	3836
ENSMUSG00000020359	1324
ENSMUSG00000020361	6482
ENSMUSG00000020362	746
ENSMUSG00000020364	64
ENSMUSG00000020366	4430
ENSMUSG00000020368	45391
ENSMUSG00000020372	3573
ENSMUSG00000020375	734
ENSMUSG00000020376	542
ENSMUSG00000020377	0
ENSMUSG00000020380	404
ENSMUSG00000020381	0
ENSMUSG00000020385	1757
ENSMUSG00000020386	5189
ENSMUSG00000020387	1112
ENSMUSG00000020389	0
ENSMUSG00000020390	5277
ENSMUSG00000020392	768
ENSMUSG00000020393	292
ENSMUSG00000020395	0
ENSMUSG00000020397	145
ENSMUSG00000020400	1523
ENSMUSG00000020402	17569
ENSMUSG00000020407	333
ENSMUSG00000020409	2953
ENSMUSG00000020412	543
ENSMUSG00000020413	41
ENSMUSG00000020415	1
ENSMUSG00000020420	0
ENSMUSG00000020422	5156
ENSMUSG00000020423	5233
ENSMUSG00000020424	258
ENSMUSG00000020427	4502
ENSMUSG00000020429	2792
ENSMUSG00000020430	1196
ENSMUSG00000020432	10625
ENSMUSG00000020435	0
ENSMUSG00000020437	9
ENSMUSG00000020439	429
ENSMUSG00000020440	779
ENSMUSG00000020441	357
ENSMUSG00000020444	714
ENSMUSG00000020447	50
ENSMUSG00000020448	1242
ENSMUSG00000020451	508
ENSMUSG00000020453	521
ENSMUSG00000020454	841
ENSMUSG00000020455	215
ENSMUSG00000020456	21549
ENSMUSG00000020457	1379
ENSMUSG00000020458	5648
ENSMUSG00000020459	678
ENSMUSG00000020460	481
ENSMUSG00000020461	0
ENSMUSG00000020462	949
ENSMUSG00000020463	2753
ENSMUSG00000020464	1574
ENSMUSG00000020467	319
ENSMUSG00000020471	540
ENSMUSG00000020472	1149
ENSMUSG00000020473	2397
ENSMUSG00000020474	91
ENSMUSG00000020475	1503
ENSMUSG00000020476	2054
ENSMUSG00000020477	531
ENSMUSG00000020482	328
ENSMUSG00000020483	42616
ENSMUSG00000020484	1198
ENSMUSG00000020485	2040
ENSMUSG00000020486	479
ENSMUSG00000020491	19
ENSMUSG00000020492	1472
ENSMUSG00000020495	348
ENSMUSG00000020496	2482
ENSMUSG00000020513	168
ENSMUSG00000020514	726
ENSMUSG00000020515	1898
ENSMUSG00000020516	1545
ENSMUSG00000020519	336
ENSMUSG00000020520	4399
ENSMUSG00000020521	1593
ENSMUSG00000020522	146
ENSMUSG00000020523	1237
ENSMUSG00000020524	1
ENSMUSG00000020525	977
ENSMUSG00000020526	394
ENSMUSG00000020527	487
ENSMUSG00000020528	354
ENSMUSG00000020530	1704
ENSMUSG00000020532	580
ENSMUSG00000020534	5813
ENSMUSG00000020536	597
ENSMUSG00000020537	1181
ENSMUSG00000020538	1385
ENSMUSG00000020541	535
ENSMUSG00000020544	2096
ENSMUSG00000020546	387
ENSMUSG00000020547	407
ENSMUSG00000020549	1481
ENSMUSG00000020553	202
ENSMUSG00000020561	431
ENSMUSG00000020564	580
ENSMUSG00000020566	1471
ENSMUSG00000020570	5242
ENSMUSG00000020571	4172
ENSMUSG00000020572	5867
ENSMUSG00000020573	65
ENSMUSG00000020576	1923
ENSMUSG00000020577	1007
ENSMUSG00000020580	2120
ENSMUSG00000020581	36
ENSMUSG00000020585	7400
ENSMUSG00000020589	434
ENSMUSG00000020590	3945
ENSMUSG00000020592	169
ENSMUSG00000020593	8311
ENSMUSG00000020594	4659
ENSMUSG00000020598	433
ENSMUSG00000020601	1277
ENSMUSG00000020604	60
ENSMUSG00000020605	121
ENSMUSG00000020607	487
ENSMUSG00000020608	1576
ENSMUSG00000020610	592
ENSMUSG00000020611	3009
ENSMUSG00000020612	9267
ENSMUSG00000020614	21
ENSMUSG00000020621	286
ENSMUSG00000020623	598
ENSMUSG00000020628	565
ENSMUSG00000020629	9656
ENSMUSG00000020630	429
ENSMUSG00000020634	1280
ENSMUSG00000020635	3
ENSMUSG00000020638	524
ENSMUSG00000020640	2217
ENSMUSG00000020641	1418
ENSMUSG00000020642	50
ENSMUSG00000020644	2668
ENSMUSG00000020646	289
ENSMUSG00000020647	645
ENSMUSG00000020648	149
ENSMUSG00000020649	59
ENSMUSG00000020650	6311
ENSMUSG00000020651	5847
ENSMUSG00000020652	7
ENSMUSG00000020653	138
ENSMUSG00000020654	1984
ENSMUSG00000020656	0
ENSMUSG00000020657	144
ENSMUSG00000020658	5
ENSMUSG00000020659	360
ENSMUSG00000020660	9
ENSMUSG00000020661	212
ENSMUSG00000020664	10922
ENSMUSG00000020668	2
ENSMUSG00000020669	593
ENSMUSG00000020671	2937
ENSMUSG00000020674	971
ENSMUSG00000020677	691
ENSMUSG00000020679	3746
ENSMUSG00000020680	1996
ENSMUSG00000020681	1008
ENSMUSG00000020682	640
ENSMUSG00000020687	1111
ENSMUSG00000020689	1
ENSMUSG00000020691	120
ENSMUSG00000020692	101
ENSMUSG00000020694	534
ENSMUSG00000020695	57
ENSMUSG00000020696	181
ENSMUSG00000020697	853
ENSMUSG00000020700	2228
ENSMUSG00000020705	1757
[truncated: 10,127 more rows]

## Sheet: Table S7
Ensembl gene ID	rounded expected count
ENSMUSG00000000001	2783
ENSMUSG00000000049	8709
ENSMUSG00000000056	501
ENSMUSG00000000058	1994
ENSMUSG00000000078	117
ENSMUSG00000000085	197
ENSMUSG00000000088	9023
ENSMUSG00000000093	710
ENSMUSG00000000127	4
ENSMUSG00000000131	715
ENSMUSG00000000148	174
ENSMUSG00000000149	5979
ENSMUSG00000000154	3340
ENSMUSG00000000159	2686
ENSMUSG00000000167	43
ENSMUSG00000000168	2782
ENSMUSG00000000171	7827
ENSMUSG00000000194	64
ENSMUSG00000000204	496
ENSMUSG00000000216	1603
ENSMUSG00000000253	1358
ENSMUSG00000000275	38
ENSMUSG00000000278	11907
ENSMUSG00000000282	59
ENSMUSG00000000290	60
ENSMUSG00000000295	182
ENSMUSG00000000296	394
ENSMUSG00000000301	1125
ENSMUSG00000000303	327
ENSMUSG00000000305	72
ENSMUSG00000000308	505
ENSMUSG00000000320	0
ENSMUSG00000000325	17865
ENSMUSG00000000339	505
ENSMUSG00000000340	4943
ENSMUSG00000000346	7904
ENSMUSG00000000359	271
ENSMUSG00000000374	1211
ENSMUSG00000000378	443
ENSMUSG00000000384	1184
ENSMUSG00000000385	3856
ENSMUSG00000000386	8
ENSMUSG00000000392	0
ENSMUSG00000000399	5437
ENSMUSG00000000409	309
ENSMUSG00000000411	0
ENSMUSG00000000416	67
ENSMUSG00000000420	2379
ENSMUSG00000000440	6
ENSMUSG00000000441	4887
ENSMUSG00000000489	279
ENSMUSG00000000530	191
ENSMUSG00000000531	2
ENSMUSG00000000532	200
ENSMUSG00000000538	1748
ENSMUSG00000000552	13
ENSMUSG00000000555	220
ENSMUSG00000000561	1008
ENSMUSG00000000563	14895
ENSMUSG00000000568	2486
ENSMUSG00000000581	913
ENSMUSG00000000594	1228
ENSMUSG00000000600	784
ENSMUSG00000000605	155
ENSMUSG00000000631	1353
ENSMUSG00000000673	29985
ENSMUSG00000000690	337
ENSMUSG00000000693	12
ENSMUSG00000000708	2436
ENSMUSG00000000711	4631
ENSMUSG00000000732	218
ENSMUSG00000000738	1677
ENSMUSG00000000740	7967
ENSMUSG00000000743	2481
ENSMUSG00000000751	1709
ENSMUSG00000000753	5426
ENSMUSG00000000759	289
ENSMUSG00000000776	130
ENSMUSG00000000791	0
ENSMUSG00000000804	783
ENSMUSG00000000805	6775
ENSMUSG00000000811	322
ENSMUSG00000000823	3
ENSMUSG00000000826	694
ENSMUSG00000000827	345
ENSMUSG00000000876	1083
ENSMUSG00000000884	75
ENSMUSG00000000901	15
ENSMUSG00000000902	1094
ENSMUSG00000000915	788
ENSMUSG00000000916	180
ENSMUSG00000000934	138
ENSMUSG00000000938	495
ENSMUSG00000000948	470
ENSMUSG00000000957	239
ENSMUSG00000000958	5565
ENSMUSG00000000959	2359
ENSMUSG00000000976	192
ENSMUSG00000001016	2609
ENSMUSG00000001017	1315
ENSMUSG00000001018	504
ENSMUSG00000001020	790
ENSMUSG00000001025	6733
ENSMUSG00000001029	537
ENSMUSG00000001034	69
ENSMUSG00000001036	15
ENSMUSG00000001039	258
ENSMUSG00000001052	457
ENSMUSG00000001053	8
ENSMUSG00000001054	313
ENSMUSG00000001056	866
ENSMUSG00000001062	145
ENSMUSG00000001065	125
ENSMUSG00000001082	405
ENSMUSG00000001089	0
ENSMUSG00000001095	3060
ENSMUSG00000001098	722
ENSMUSG00000001100	3894
ENSMUSG00000001105	868
ENSMUSG00000001119	97
ENSMUSG00000001123	7
ENSMUSG00000001138	923
ENSMUSG00000001143	593
ENSMUSG00000001150	1033
ENSMUSG00000001151	2310
ENSMUSG00000001156	54
ENSMUSG00000001157	1501
ENSMUSG00000001158	958
ENSMUSG00000001211	4916
ENSMUSG00000001227	1
ENSMUSG00000001229	587
ENSMUSG00000001240	287
ENSMUSG00000001247	1020
ENSMUSG00000001248	738
ENSMUSG00000001249	7120
ENSMUSG00000001270	2348
ENSMUSG00000001280	122
ENSMUSG00000001285	571
ENSMUSG00000001288	162
ENSMUSG00000001289	1963
ENSMUSG00000001300	181
ENSMUSG00000001305	940
ENSMUSG00000001313	29
ENSMUSG00000001323	0
ENSMUSG00000001334	0
ENSMUSG00000001348	911
ENSMUSG00000001366	3841
ENSMUSG00000001376	652
ENSMUSG00000001379	112
ENSMUSG00000001380	577
ENSMUSG00000001383	2268
ENSMUSG00000001415	1322
ENSMUSG00000001416	3471
ENSMUSG00000001417	944
ENSMUSG00000001418	2707
ENSMUSG00000001419	317
ENSMUSG00000001420	819
ENSMUSG00000001424	2313
ENSMUSG00000001435	497
ENSMUSG00000001436	347
ENSMUSG00000001440	4211
ENSMUSG00000001441	3419
ENSMUSG00000001445	1144
ENSMUSG00000001467	707
ENSMUSG00000001472	3878
ENSMUSG00000001473	1
ENSMUSG00000001482	292
ENSMUSG00000001504	175
ENSMUSG00000001506	0
ENSMUSG00000001507	1073
ENSMUSG00000001518	50
ENSMUSG00000001520	3
ENSMUSG00000001521	324
ENSMUSG00000001524	359
ENSMUSG00000001525	255
ENSMUSG00000001542	2017
ENSMUSG00000001552	2376
ENSMUSG00000001569	228
ENSMUSG00000001576	827
ENSMUSG00000001583	364
ENSMUSG00000001604	554
ENSMUSG00000001627	1837
ENSMUSG00000001630	39
ENSMUSG00000001632	276
ENSMUSG00000001642	5258
ENSMUSG00000001661	0
ENSMUSG00000001663	2188
ENSMUSG00000001665	4425
ENSMUSG00000001666	6515
ENSMUSG00000001672	157
ENSMUSG00000001674	811
ENSMUSG00000001687	840
ENSMUSG00000001700	77
ENSMUSG00000001707	873
ENSMUSG00000001729	2047
ENSMUSG00000001739	37
ENSMUSG00000001741	9
ENSMUSG00000001750	135
ENSMUSG00000001751	680
ENSMUSG00000001755	2360
ENSMUSG00000001761	427
ENSMUSG00000001763	1832
ENSMUSG00000001767	597
ENSMUSG00000001768	592
ENSMUSG00000001773	11272
ENSMUSG00000001774	707
ENSMUSG00000001783	2722
ENSMUSG00000001785	644
ENSMUSG00000001786	1029
ENSMUSG00000001794	4969
ENSMUSG00000001802	0
ENSMUSG00000001827	10750
ENSMUSG00000001829	771
ENSMUSG00000001833	2679
ENSMUSG00000001844	185
ENSMUSG00000001855	714
ENSMUSG00000001864	2321
ENSMUSG00000001870	70
ENSMUSG00000001891	4868
ENSMUSG00000001909	754
ENSMUSG00000001910	663
ENSMUSG00000001911	2
ENSMUSG00000001942	2198
ENSMUSG00000001943	3
ENSMUSG00000001946	657
ENSMUSG00000001948	109
ENSMUSG00000001983	1135
ENSMUSG00000001995	209
ENSMUSG00000001998	3
ENSMUSG00000001999	964
ENSMUSG00000002017	1322
ENSMUSG00000002031	1218
ENSMUSG00000002033	0
ENSMUSG00000002043	613
ENSMUSG00000002052	616
ENSMUSG00000002058	66
ENSMUSG00000002059	1955
ENSMUSG00000002064	1788
ENSMUSG00000002076	0
ENSMUSG00000002083	3
ENSMUSG00000002102	2960
ENSMUSG00000002103	1027
ENSMUSG00000002105	306
ENSMUSG00000002107	0
ENSMUSG00000002108	1543
ENSMUSG00000002109	54
ENSMUSG00000002111	13
ENSMUSG00000002129	1759
ENSMUSG00000002147	874
ENSMUSG00000002190	3
ENSMUSG00000002204	46971
ENSMUSG00000002205	825
ENSMUSG00000002210	210
ENSMUSG00000002221	147
ENSMUSG00000002222	764
ENSMUSG00000002227	142
ENSMUSG00000002228	244
ENSMUSG00000002233	4026
ENSMUSG00000002249	219
ENSMUSG00000002250	49
ENSMUSG00000002257	139
ENSMUSG00000002274	1589
ENSMUSG00000002279	309
ENSMUSG00000002280	1073
ENSMUSG00000002297	0
ENSMUSG00000002307	1050
ENSMUSG00000002308	671
ENSMUSG00000002319	678
ENSMUSG00000002320	1076
ENSMUSG00000002325	807
ENSMUSG00000002326	881
ENSMUSG00000002329	338
ENSMUSG00000002332	922
ENSMUSG00000002342	49
ENSMUSG00000002343	137
ENSMUSG00000002345	764
ENSMUSG00000002346	511
ENSMUSG00000002365	4590
ENSMUSG00000002372	746
ENSMUSG00000002379	4895
ENSMUSG00000002393	2780
ENSMUSG00000002395	971
ENSMUSG00000002396	487
ENSMUSG00000002409	404
ENSMUSG00000002413	11
ENSMUSG00000002416	7955
ENSMUSG00000002455	1666
ENSMUSG00000002458	0
ENSMUSG00000002475	4165
ENSMUSG00000002477	810
ENSMUSG00000002486	36
ENSMUSG00000002489	52
ENSMUSG00000002496	447
ENSMUSG00000002504	1768
ENSMUSG00000002524	1530
ENSMUSG00000002546	1082
ENSMUSG00000002550	415
ENSMUSG00000002565	957
ENSMUSG00000002580	975
ENSMUSG00000002602	830
ENSMUSG00000002603	314
ENSMUSG00000002608	263
ENSMUSG00000002617	970
ENSMUSG00000002625	1110
ENSMUSG00000002635	72
ENSMUSG00000002658	826
ENSMUSG00000002660	2186
ENSMUSG00000002661	936
ENSMUSG00000002668	1482
ENSMUSG00000002679	721
ENSMUSG00000002688	390
ENSMUSG00000002699	0
ENSMUSG00000002718	1368
ENSMUSG00000002728	2729
ENSMUSG00000002731	563
ENSMUSG00000002732	0
ENSMUSG00000002733	493
ENSMUSG00000002741	2597
ENSMUSG00000002748	1021
ENSMUSG00000002763	1177
ENSMUSG00000002767	1774
ENSMUSG00000002769	422
ENSMUSG00000002778	1486
ENSMUSG00000002781	148
ENSMUSG00000002797	1558
ENSMUSG00000002799	86
ENSMUSG00000002803	478
ENSMUSG00000002804	1555
ENSMUSG00000002808	2
ENSMUSG00000002812	1704
ENSMUSG00000002814	271
ENSMUSG00000002820	763
ENSMUSG00000002825	31
ENSMUSG00000002833	502
ENSMUSG00000002844	381
ENSMUSG00000002845	160
ENSMUSG00000002846	1235
ENSMUSG00000002847	175
ENSMUSG00000002870	9
ENSMUSG00000002871	780
ENSMUSG00000002881	502
ENSMUSG00000002885	277
ENSMUSG00000002897	204
ENSMUSG00000002900	964
ENSMUSG00000002908	234
ENSMUSG00000002910	124
ENSMUSG00000002944	19
ENSMUSG00000002948	790
ENSMUSG00000002949	1744
ENSMUSG00000002957	3388
ENSMUSG00000002963	886
ENSMUSG00000002968	1569
ENSMUSG00000002980	4327
ENSMUSG00000002981	4299
ENSMUSG00000002983	48
ENSMUSG00000002984	1499
ENSMUSG00000002985	41722
ENSMUSG00000002992	2194
ENSMUSG00000002996	3557
ENSMUSG00000003031	1282
ENSMUSG00000003032	153
ENSMUSG00000003033	833
ENSMUSG00000003037	2097
ENSMUSG00000003039	2373
ENSMUSG00000003051	647
ENSMUSG00000003053	159785
ENSMUSG00000003062	607
ENSMUSG00000003068	1223
ENSMUSG00000003072	6146
ENSMUSG00000003099	2371
ENSMUSG00000003119	38
ENSMUSG00000003123	246
ENSMUSG00000003131	387
ENSMUSG00000003134	138
ENSMUSG00000003135	377
ENSMUSG00000003154	42
ENSMUSG00000003161	1211
ENSMUSG00000003184	660
ENSMUSG00000003190	70
ENSMUSG00000003198	30
ENSMUSG00000003199	963
ENSMUSG00000003200	390
ENSMUSG00000003208	348
ENSMUSG00000003226	3554
ENSMUSG00000003228	182
ENSMUSG00000003233	372
ENSMUSG00000003234	2018
ENSMUSG00000003235	1755
ENSMUSG00000003269	1210
ENSMUSG00000003273	293
ENSMUSG00000003299	1856
ENSMUSG00000003308	1029
ENSMUSG00000003309	1144
ENSMUSG00000003316	714
ENSMUSG00000003344	1159
ENSMUSG00000003345	2377
ENSMUSG00000003346	1629
ENSMUSG00000003348	30
ENSMUSG00000003352	3
ENSMUSG00000003355	53
ENSMUSG00000003360	1730
ENSMUSG00000003363	2774
ENSMUSG00000003378	23
ENSMUSG00000003380	5334
ENSMUSG00000003402	4849
ENSMUSG00000003420	3171
ENSMUSG00000003421	635
ENSMUSG00000003423	618
ENSMUSG00000003429	7826
ENSMUSG00000003435	1355
ENSMUSG00000003437	763
ENSMUSG00000003438	1439
ENSMUSG00000003444	697
ENSMUSG00000003452	0
ENSMUSG00000003458	1800
ENSMUSG00000003464	3996
ENSMUSG00000003476	1
ENSMUSG00000003477	16144
ENSMUSG00000003500	77
ENSMUSG00000003518	2
ENSMUSG00000003526	11598
ENSMUSG00000003527	109
ENSMUSG00000003528	1741
ENSMUSG00000003531	643
ENSMUSG00000003534	1410
ENSMUSG00000003541	1187
ENSMUSG00000003546	2410
ENSMUSG00000003549	204
ENSMUSG00000003559	2672
ENSMUSG00000003573	13
ENSMUSG00000003575	3
ENSMUSG00000003581	353
ENSMUSG00000003585	48
ENSMUSG00000003604	629
ENSMUSG00000003617	1420
ENSMUSG00000003623	1086
ENSMUSG00000003644	54
ENSMUSG00000003660	1544
ENSMUSG00000003662	1124
ENSMUSG00000003680	237
ENSMUSG00000003721	1752
ENSMUSG00000003731	2828
ENSMUSG00000003746	4332
ENSMUSG00000003752	57
ENSMUSG00000003762	242
ENSMUSG00000003778	273
ENSMUSG00000003779	0
ENSMUSG00000003808	1069
ENSMUSG00000003809	10268
ENSMUSG00000003810	783
ENSMUSG00000003812	415
ENSMUSG00000003813	1306
ENSMUSG00000003814	10559
ENSMUSG00000003847	6
ENSMUSG00000003848	585
ENSMUSG00000003849	2315
ENSMUSG00000003865	332
ENSMUSG00000003868	321
ENSMUSG00000003873	1388
ENSMUSG00000003923	2401
ENSMUSG00000003929	0
ENSMUSG00000003948	98
ENSMUSG00000003949	133
ENSMUSG00000003955	2987
ENSMUSG00000003970	9480
ENSMUSG00000003992	531
ENSMUSG00000004018	678
ENSMUSG00000004032	3788
ENSMUSG00000004035	73
ENSMUSG00000004040	2169
ENSMUSG00000004044	745
ENSMUSG00000004054	666
ENSMUSG00000004056	1502
ENSMUSG00000004069	8425
ENSMUSG00000004070	1649
ENSMUSG00000004071	4160
ENSMUSG00000004085	0
ENSMUSG00000004096	2932
ENSMUSG00000004099	117
ENSMUSG00000004100	330
ENSMUSG00000004105	0
ENSMUSG00000004113	0
ENSMUSG00000004127	0
ENSMUSG00000004151	58
ENSMUSG00000004187	71
ENSMUSG00000004207	16840
ENSMUSG00000004231	0
ENSMUSG00000004233	973
ENSMUSG00000004263	1442
ENSMUSG00000004264	8379
ENSMUSG00000004266	478
ENSMUSG00000004267	4
ENSMUSG00000004268	504
ENSMUSG00000004270	2205
ENSMUSG00000004285	6187
ENSMUSG00000004319	3674
ENSMUSG00000004356	1719
ENSMUSG00000004364	3255
ENSMUSG00000004383	33
ENSMUSG00000004393	769
ENSMUSG00000004394	2701
ENSMUSG00000004446	1528
ENSMUSG00000004451	1542
ENSMUSG00000004455	3738
ENSMUSG00000004460	2973
ENSMUSG00000004462	346
ENSMUSG00000004473	0
ENSMUSG00000004500	3
ENSMUSG00000004508	0
ENSMUSG00000004530	363
ENSMUSG00000004535	6161
ENSMUSG00000004558	3787
ENSMUSG00000004561	348
ENSMUSG00000004562	8
ENSMUSG00000004565	1059
ENSMUSG00000004567	2561
ENSMUSG00000004568	1513
ENSMUSG00000004591	1318
ENSMUSG00000004610	5409
ENSMUSG00000004626	1736
ENSMUSG00000004630	0
ENSMUSG00000004631	239
ENSMUSG00000004633	11
ENSMUSG00000004637	147
ENSMUSG00000004642	891
ENSMUSG00000004655	45761
ENSMUSG00000004661	2
ENSMUSG00000004665	694
ENSMUSG00000004667	1485
ENSMUSG00000004677	323
ENSMUSG00000004730	0
ENSMUSG00000004748	1578
ENSMUSG00000004771	5243
ENSMUSG00000004788	1306
ENSMUSG00000004789	8336
ENSMUSG00000004798	633
ENSMUSG00000004814	0
ENSMUSG00000004815	255
ENSMUSG00000004837	338
ENSMUSG00000004843	1505
ENSMUSG00000004846	1001
ENSMUSG00000004849	1728
ENSMUSG00000004864	508
ENSMUSG00000004865	1158
ENSMUSG00000004880	459
ENSMUSG00000004885	323
ENSMUSG00000004891	1302
ENSMUSG00000004895	1066
ENSMUSG00000004896	174
ENSMUSG00000004897	4628
ENSMUSG00000004929	2
ENSMUSG00000004931	152
ENSMUSG00000004934	305
ENSMUSG00000004936	1439
ENSMUSG00000004937	2243
ENSMUSG00000004945	1127
ENSMUSG00000004947	425
ENSMUSG00000004951	868
ENSMUSG00000004980	18576
ENSMUSG00000004988	1
ENSMUSG00000004994	69
ENSMUSG00000004996	575
ENSMUSG00000005034	1654
ENSMUSG00000005043	163
ENSMUSG00000005054	1737
ENSMUSG00000005069	8920
ENSMUSG00000005078	701
ENSMUSG00000005102	235
ENSMUSG00000005103	3179
ENSMUSG00000005107	308
ENSMUSG00000005125	110395
ENSMUSG00000005142	3522
ENSMUSG00000005148	0
ENSMUSG00000005150	0
ENSMUSG00000005161	4393
ENSMUSG00000005198	825
ENSMUSG00000005202	55
ENSMUSG00000005204	692
ENSMUSG00000005225	289
ENSMUSG00000005233	37
ENSMUSG00000005251	916
ENSMUSG00000005262	2079
ENSMUSG00000005267	19
ENSMUSG00000005268	380
ENSMUSG00000005299	5808
ENSMUSG00000005312	7308
ENSMUSG00000005320	1138
ENSMUSG00000005354	3081
ENSMUSG00000005360	0
ENSMUSG00000005362	1610
ENSMUSG00000005364	62
ENSMUSG00000005370	762
ENSMUSG00000005371	1132
ENSMUSG00000005373	1865
ENSMUSG00000005374	21
ENSMUSG00000005378	599
ENSMUSG00000005397	78
ENSMUSG00000005410	4
ENSMUSG00000005413	1962
ENSMUSG00000005417	2658
ENSMUSG00000005442	354
ENSMUSG00000005447	402
ENSMUSG00000005465	31
ENSMUSG00000005469	350
ENSMUSG00000005481	264
ENSMUSG00000005483	976
ENSMUSG00000005501	420
ENSMUSG00000005505	881
ENSMUSG00000005506	706
ENSMUSG00000005510	4573
ENSMUSG00000005514	4560
ENSMUSG00000005533	279
ENSMUSG00000005534	30
ENSMUSG00000005540	0
ENSMUSG00000005547	21819
ENSMUSG00000005566	2264
ENSMUSG00000005575	655
ENSMUSG00000005580	43
ENSMUSG00000005583	4
ENSMUSG00000005609	1027
ENSMUSG00000005610	11325
ENSMUSG00000005615	1851
ENSMUSG00000005621	268
ENSMUSG00000005625	1771
ENSMUSG00000005640	90
ENSMUSG00000005656	3528
ENSMUSG00000005674	350
ENSMUSG00000005677	549
ENSMUSG00000005681	12908
ENSMUSG00000005682	525
ENSMUSG00000005683	5839
ENSMUSG00000005686	356
ENSMUSG00000005687	1252
ENSMUSG00000005698	380
ENSMUSG00000005718	52
ENSMUSG00000005732	781
ENSMUSG00000005763	93
ENSMUSG00000005774	32
ENSMUSG00000005779	4183
ENSMUSG00000005802	224
ENSMUSG00000005803	1786
ENSMUSG00000005804	308
ENSMUSG00000005813	1540
ENSMUSG00000005823	963
ENSMUSG00000005846	662
ENSMUSG00000005871	708
ENSMUSG00000005873	8168
ENSMUSG00000005881	1639
ENSMUSG00000005882	1210
ENSMUSG00000005886	231
ENSMUSG00000005893	0
ENSMUSG00000005897	189
ENSMUSG00000005899	276
ENSMUSG00000005907	178
ENSMUSG00000005936	54
ENSMUSG00000005949	334
ENSMUSG00000005951	933
ENSMUSG00000005958	48
ENSMUSG00000005968	942
ENSMUSG00000005973	753
ENSMUSG00000005981	33233
ENSMUSG00000005982	1393
ENSMUSG00000005983	0
ENSMUSG00000006005	1231
ENSMUSG00000006010	1364
ENSMUSG00000006014	0
ENSMUSG00000006019	0
ENSMUSG00000006021	215
ENSMUSG00000006024	2640
ENSMUSG00000006050	430
ENSMUSG00000006056	1441
ENSMUSG00000006057	9889
ENSMUSG00000006058	1370
ENSMUSG00000006095	1856
ENSMUSG00000006127	605
ENSMUSG00000006134	73
ENSMUSG00000006169	4050
ENSMUSG00000006191	500
ENSMUSG00000006205	1051
ENSMUSG00000006215	241
ENSMUSG00000006216	1501
ENSMUSG00000006218	54
ENSMUSG00000006235	37
ENSMUSG00000006262	7
ENSMUSG00000006269	3367
ENSMUSG00000006273	8620
ENSMUSG00000006276	625
ENSMUSG00000006281	101
ENSMUSG00000006288	203
ENSMUSG00000006289	441
ENSMUSG00000006299	4931
ENSMUSG00000006301	216
ENSMUSG00000006304	2666
ENSMUSG00000006307	250
ENSMUSG00000006313	47
ENSMUSG00000006315	2016
ENSMUSG00000006333	7322
ENSMUSG00000006335	573
ENSMUSG00000006342	10179
ENSMUSG00000006344	316
ENSMUSG00000006345	27466
ENSMUSG00000006356	1801
ENSMUSG00000006360	619
ENSMUSG00000006369	49
ENSMUSG00000006378	1434
ENSMUSG00000006386	1470
ENSMUSG00000006390	1379
ENSMUSG00000006392	1195
ENSMUSG00000006395	2262
ENSMUSG00000006412	1111
ENSMUSG00000006418	1546
ENSMUSG00000006435	19
ENSMUSG00000006442	200
ENSMUSG00000006445	14
ENSMUSG00000006456	321
ENSMUSG00000006457	187
ENSMUSG00000006463	369
ENSMUSG00000006464	653
ENSMUSG00000006469	1295
ENSMUSG00000006471	19
ENSMUSG00000006476	25
ENSMUSG00000006494	322
ENSMUSG00000006498	2994
ENSMUSG00000006517	736
ENSMUSG00000006519	2719
ENSMUSG00000006522	1
ENSMUSG00000006526	105
ENSMUSG00000006527	266
ENSMUSG00000006529	0
ENSMUSG00000006538	115
ENSMUSG00000006567	2
ENSMUSG00000006574	1421
ENSMUSG00000006575	1524
ENSMUSG00000006587	14
ENSMUSG00000006589	1306
ENSMUSG00000006599	1566
ENSMUSG00000006611	79
ENSMUSG00000006641	1448
ENSMUSG00000006649	310
ENSMUSG00000006651	72
ENSMUSG00000006673	1225
ENSMUSG00000006676	1494
ENSMUSG00000006699	2580
ENSMUSG00000006705	0
ENSMUSG00000006711	3116
ENSMUSG00000006715	129
ENSMUSG00000006717	1200
ENSMUSG00000006724	75
ENSMUSG00000006728	1301
ENSMUSG00000006731	1825
ENSMUSG00000006732	77
ENSMUSG00000006736	1931
ENSMUSG00000006740	1511
ENSMUSG00000006763	105
ENSMUSG00000006784	15
ENSMUSG00000006800	182
ENSMUSG00000006818	10072
ENSMUSG00000006850	659
ENSMUSG00000006906	329
ENSMUSG00000006920	526
ENSMUSG00000006931	0
ENSMUSG00000006932	9915
ENSMUSG00000006941	895
ENSMUSG00000006958	4
ENSMUSG00000006998	3481
ENSMUSG00000007029	1424
ENSMUSG00000007034	1744
ENSMUSG00000007035	0
ENSMUSG00000007036	2284
ENSMUSG00000007038	961
ENSMUSG00000007039	483
ENSMUSG00000007041	2675
ENSMUSG00000007050	464
ENSMUSG00000007097	0
ENSMUSG00000007122	49
ENSMUSG00000007216	175
ENSMUSG00000007411	1778
ENSMUSG00000007415	578
ENSMUSG00000007458	4562
ENSMUSG00000007476	194
ENSMUSG00000007564	3632
ENSMUSG00000007570	271
ENSMUSG00000007589	335
ENSMUSG00000007603	385
ENSMUSG00000007610	651
ENSMUSG00000007613	13
ENSMUSG00000007617	14
ENSMUSG00000007655	1067
ENSMUSG00000007656	1465
ENSMUSG00000007659	3889
ENSMUSG00000007670	1866
ENSMUSG00000007721	1146
ENSMUSG00000007739	3321
ENSMUSG00000007777	716
ENSMUSG00000007812	476
ENSMUSG00000007815	11509
ENSMUSG00000007817	40
ENSMUSG00000007827	10
ENSMUSG00000007833	438
ENSMUSG00000007836	755
ENSMUSG00000007850	4986
ENSMUSG00000007867	170
ENSMUSG00000007872	880
ENSMUSG00000007880	347
ENSMUSG00000007891	14572
ENSMUSG00000007892	11660
ENSMUSG00000007944	0
ENSMUSG00000007950	942
ENSMUSG00000007987	127
ENSMUSG00000008036	1173
ENSMUSG00000008090	503
ENSMUSG00000008129	5
ENSMUSG00000008136	110
ENSMUSG00000008140	5755
ENSMUSG00000008153	53
ENSMUSG00000008167	163
ENSMUSG00000008200	378
ENSMUSG00000008206	156
ENSMUSG00000008226	326
ENSMUSG00000008301	4731
ENSMUSG00000008305	671
ENSMUSG00000008333	1922
ENSMUSG00000008373	537
ENSMUSG00000008384	258
ENSMUSG00000008393	161
ENSMUSG00000008398	229
ENSMUSG00000008429	1044
ENSMUSG00000008435	86
ENSMUSG00000008438	1
ENSMUSG00000008450	889
ENSMUSG00000008475	4076
ENSMUSG00000008482	0
ENSMUSG00000008540	6956
ENSMUSG00000008601	120
ENSMUSG00000008604	1510
ENSMUSG00000008668	6576
ENSMUSG00000008683	4410
ENSMUSG00000008690	1239
ENSMUSG00000008730	80
ENSMUSG00000008734	30
ENSMUSG00000008763	2818
ENSMUSG00000008822	322
ENSMUSG00000008855	953
ENSMUSG00000008859	658
ENSMUSG00000008892	4515
ENSMUSG00000008958	453
ENSMUSG00000008976	1241
ENSMUSG00000008999	301
ENSMUSG00000009013	1074
ENSMUSG00000009030	437
ENSMUSG00000009035	259
ENSMUSG00000009073	407
ENSMUSG00000009076	583
ENSMUSG00000009079	2422
ENSMUSG00000009090	1120
ENSMUSG00000009092	133
ENSMUSG00000009145	372
ENSMUSG00000009185	13
ENSMUSG00000009207	0
ENSMUSG00000009281	21644
ENSMUSG00000009291	7517
ENSMUSG00000009293	715
ENSMUSG00000009376	20
ENSMUSG00000009378	369
ENSMUSG00000009394	82
ENSMUSG00000009470	565
ENSMUSG00000009535	126
ENSMUSG00000009545	48
ENSMUSG00000009549	1408
ENSMUSG00000009555	1333
ENSMUSG00000009563	418
ENSMUSG00000009566	759
ENSMUSG00000009575	166
ENSMUSG00000009614	975
ENSMUSG00000009621	662
ENSMUSG00000009628	24
ENSMUSG00000009630	449
ENSMUSG00000009633	1002
ENSMUSG00000009640	779
ENSMUSG00000009647	868
ENSMUSG00000009681	339
ENSMUSG00000009687	7
ENSMUSG00000009733	373
ENSMUSG00000009739	0
ENSMUSG00000009741	952
ENSMUSG00000009772	2600
ENSMUSG00000009828	20
ENSMUSG00000009863	11436
ENSMUSG00000009876	31
ENSMUSG00000009894	209
ENSMUSG00000009905	555
ENSMUSG00000009907	1251
ENSMUSG00000009927	7482
ENSMUSG00000010025	7413
ENSMUSG00000010045	1471
ENSMUSG00000010047	1686
ENSMUSG00000010048	672
ENSMUSG00000010054	2779
ENSMUSG00000010057	231
ENSMUSG00000010064	2256
ENSMUSG00000010067	453
ENSMUSG00000010080	567
ENSMUSG00000010095	5099
ENSMUSG00000010097	812
ENSMUSG00000010110	1172
ENSMUSG00000010122	2922
ENSMUSG00000010136	24
ENSMUSG00000010154	47
ENSMUSG00000010205	688
ENSMUSG00000010277	4193
ENSMUSG00000010290	39
ENSMUSG00000010307	222
ENSMUSG00000010358	1
ENSMUSG00000010362	240
ENSMUSG00000010376	1471
ENSMUSG00000010392	144
ENSMUSG00000010406	681
ENSMUSG00000010453	1170
ENSMUSG00000010517	1337
ENSMUSG00000010529	707
ENSMUSG00000010554	751
ENSMUSG00000010607	2636
ENSMUSG00000010608	1047
ENSMUSG00000010609	336
ENSMUSG00000010651	14300
ENSMUSG00000010660	142
ENSMUSG00000010663	240
ENSMUSG00000010721	66
ENSMUSG00000010751	198
ENSMUSG00000010755	669
ENSMUSG00000010830	0
ENSMUSG00000010911	683
ENSMUSG00000010914	2653
ENSMUSG00000010936	650
ENSMUSG00000011008	661
ENSMUSG00000011034	334
ENSMUSG00000011096	3075
ENSMUSG00000011114	1248
ENSMUSG00000011148	1079
ENSMUSG00000011158	232
ENSMUSG00000011179	4474
ENSMUSG00000011254	55
ENSMUSG00000011257	297
ENSMUSG00000011263	640
ENSMUSG00000011305	137
ENSMUSG00000011306	548
ENSMUSG00000011382	1198
ENSMUSG00000011427	9
ENSMUSG00000011589	0
ENSMUSG00000011658	505
ENSMUSG00000011752	8109
ENSMUSG00000011831	319
ENSMUSG00000011832	633
ENSMUSG00000011837	222
ENSMUSG00000011877	798
ENSMUSG00000011884	622
ENSMUSG00000011958	454
ENSMUSG00000011960	4
ENSMUSG00000012017	15
ENSMUSG00000012042	121
ENSMUSG00000012076	423
ENSMUSG00000012114	540
ENSMUSG00000012117	491
ENSMUSG00000012126	22
ENSMUSG00000012296	244
ENSMUSG00000012350	53
ENSMUSG00000012422	580
ENSMUSG00000012429	236
ENSMUSG00000012483	829
ENSMUSG00000012535	706
ENSMUSG00000012609	18
ENSMUSG00000012640	115
ENSMUSG00000012705	75
ENSMUSG00000012777	62
ENSMUSG00000012848	7242
ENSMUSG00000013089	26
ENSMUSG00000013150	502
ENSMUSG00000013155	110
ENSMUSG00000013160	2574
ENSMUSG00000013236	5
ENSMUSG00000013275	35
ENSMUSG00000013367	0
ENSMUSG00000013419	315
ENSMUSG00000013465	693
ENSMUSG00000013483	10
ENSMUSG00000013495	953
ENSMUSG00000013539	2191
ENSMUSG00000013584	548
ENSMUSG00000013593	7967
ENSMUSG00000013611	21
ENSMUSG00000013622	609
ENSMUSG00000013629	79
ENSMUSG00000013646	567
ENSMUSG00000013662	1488
ENSMUSG00000013663	503
ENSMUSG00000013698	1145
ENSMUSG00000013707	0
ENSMUSG00000013736	1212
ENSMUSG00000013787	1579
ENSMUSG00000013822	1703
ENSMUSG00000013833	415
ENSMUSG00000013846	738
ENSMUSG00000013858	2754
ENSMUSG00000013878	164
ENSMUSG00000013921	0
ENSMUSG00000013936	87
ENSMUSG00000013973	242
ENSMUSG00000013997	4242
ENSMUSG00000014074	64
ENSMUSG00000014075	441
ENSMUSG00000014077	7383
ENSMUSG00000014158	1275
ENSMUSG00000014177	1693
ENSMUSG00000014195	3608
ENSMUSG00000014226	1595
ENSMUSG00000014232	338
ENSMUSG00000014243	396
ENSMUSG00000014245	90
ENSMUSG00000014294	2891
ENSMUSG00000014301	1184
ENSMUSG00000014303	937
ENSMUSG00000014313	19551
ENSMUSG00000014329	1601
ENSMUSG00000014349	1680
ENSMUSG00000014353	860
ENSMUSG00000014355	280
ENSMUSG00000014361	1684
ENSMUSG00000014402	2668
ENSMUSG00000014418	198
ENSMUSG00000014426	376
ENSMUSG00000014444	250
ENSMUSG00000014470	534
ENSMUSG00000014496	435
ENSMUSG00000014504	1385
ENSMUSG00000014543	454
ENSMUSG00000014547	3
ENSMUSG00000014550	18
ENSMUSG00000014551	1167
ENSMUSG00000014554	556
ENSMUSG00000014592	493
ENSMUSG00000014599	0
ENSMUSG00000014601	668
ENSMUSG00000014602	3
ENSMUSG00000014606	3985
ENSMUSG00000014633	480
ENSMUSG00000014668	664
ENSMUSG00000014748	1919
ENSMUSG00000014763	843
ENSMUSG00000014767	945
ENSMUSG00000014769	4317
ENSMUSG00000014771	636
ENSMUSG00000014773	54
ENSMUSG00000014778	83
ENSMUSG00000014791	178
ENSMUSG00000014846	25
ENSMUSG00000014850	616
ENSMUSG00000014856	1011
ENSMUSG00000014859	832
ENSMUSG00000014867	4417
ENSMUSG00000014905	1952
ENSMUSG00000014907	208
ENSMUSG00000014932	428
ENSMUSG00000014956	11413
ENSMUSG00000014959	1819
ENSMUSG00000014980	169
ENSMUSG00000015002	1976
ENSMUSG00000015013	1614
ENSMUSG00000015016	859
ENSMUSG00000015023	932
ENSMUSG00000015027	192
ENSMUSG00000015053	363
ENSMUSG00000015083	8
ENSMUSG00000015085	19
ENSMUSG00000015087	1659
ENSMUSG00000015090	7
ENSMUSG00000015092	3040
ENSMUSG00000015093	41
ENSMUSG00000015094	240
ENSMUSG00000015095	1760
ENSMUSG00000015112	5097
ENSMUSG00000015120	2590
ENSMUSG00000015126	1008
ENSMUSG00000015127	101
ENSMUSG00000015133	18
ENSMUSG00000015134	9
ENSMUSG00000015143	176
ENSMUSG00000015149	1871
ENSMUSG00000015165	5136
ENSMUSG00000015176	521
ENSMUSG00000015189	108
ENSMUSG00000015202	805
ENSMUSG00000015243	585
ENSMUSG00000015247	1173
ENSMUSG00000015305	3
ENSMUSG00000015312	591
ENSMUSG00000015335	162
ENSMUSG00000015341	2313
ENSMUSG00000015354	372
ENSMUSG00000015355	0
ENSMUSG00000015357	6311
ENSMUSG00000015363	632
ENSMUSG00000015377	4
ENSMUSG00000015396	0
ENSMUSG00000015437	0
ENSMUSG00000015452	108
ENSMUSG00000015461	782
ENSMUSG00000015467	43
ENSMUSG00000015468	197
ENSMUSG00000015474	2464
ENSMUSG00000015478	3408
ENSMUSG00000015488	301
ENSMUSG00000015501	63
ENSMUSG00000015519	0
ENSMUSG00000015522	871
ENSMUSG00000015536	2331
ENSMUSG00000015542	378
ENSMUSG00000015568	17964
ENSMUSG00000015575	8322
ENSMUSG00000015597	267
ENSMUSG00000015605	782
ENSMUSG00000015619	243
ENSMUSG00000015647	962
ENSMUSG00000015652	266
ENSMUSG00000015653	964
ENSMUSG00000015656	23713
ENSMUSG00000015659	77
ENSMUSG00000015671	3214
ENSMUSG00000015672	1066
ENSMUSG00000015697	392
ENSMUSG00000015702	0
ENSMUSG00000015709	1
ENSMUSG00000015711	182
ENSMUSG00000015714	3352
ENSMUSG00000015733	5024
ENSMUSG00000015745	379
ENSMUSG00000015747	407
ENSMUSG00000015748	305
ENSMUSG00000015749	513
ENSMUSG00000015750	3436
ENSMUSG00000015755	770
ENSMUSG00000015757	593
ENSMUSG00000015759	1318
ENSMUSG00000015766	1595
ENSMUSG00000015776	1095
ENSMUSG00000015790	1329
ENSMUSG00000015804	707
ENSMUSG00000015806	19221
ENSMUSG00000015837	10039
ENSMUSG00000015839	2471
ENSMUSG00000015843	0
ENSMUSG00000015846	2907
ENSMUSG00000015850	165
ENSMUSG00000015852	5
ENSMUSG00000015869	2130
ENSMUSG00000015882	0
ENSMUSG00000015889	1301
ENSMUSG00000015932	7772
ENSMUSG00000015937	1932
ENSMUSG00000015942	148
ENSMUSG00000015943	918
ENSMUSG00000015944	0
ENSMUSG00000015947	0
ENSMUSG00000015957	5
ENSMUSG00000015961	2891
ENSMUSG00000015966	0
ENSMUSG00000015970	3725
ENSMUSG00000015971	663
ENSMUSG00000015994	2003
ENSMUSG00000016018	2915
ENSMUSG00000016024	401
ENSMUSG00000016028	16
ENSMUSG00000016087	19
ENSMUSG00000016128	1406
ENSMUSG00000016179	97
ENSMUSG00000016181	289
ENSMUSG00000016194	178
ENSMUSG00000016252	6309
ENSMUSG00000016253	998
ENSMUSG00000016256	1565
ENSMUSG00000016257	2433
ENSMUSG00000016344	2478
ENSMUSG00000016349	426
ENSMUSG00000016386	33
ENSMUSG00000016458	468
ENSMUSG00000016477	0
ENSMUSG00000016481	4065
ENSMUSG00000016487	2257
ENSMUSG00000016493	0
ENSMUSG00000016494	624
ENSMUSG00000016495	519
ENSMUSG00000016496	20
ENSMUSG00000016503	860
ENSMUSG00000016510	68
ENSMUSG00000016520	634
ENSMUSG00000016526	1
ENSMUSG00000016528	2888
ENSMUSG00000016541	1146
ENSMUSG00000016554	1575
ENSMUSG00000016559	17245
ENSMUSG00000016619	1537
ENSMUSG00000016624	0
ENSMUSG00000016637	413
ENSMUSG00000016664	2117
ENSMUSG00000016756	2359
ENSMUSG00000016757	76
ENSMUSG00000016831	295
ENSMUSG00000016833	1493
ENSMUSG00000016918	61
ENSMUSG00000016921	1675
ENSMUSG00000016933	1223
ENSMUSG00000016940	577
ENSMUSG00000016942	9
ENSMUSG00000016946	5068
ENSMUSG00000016984	237
ENSMUSG00000017002	0
ENSMUSG00000017009	6607
ENSMUSG00000017119	6620
ENSMUSG00000017132	983
ENSMUSG00000017144	283
ENSMUSG00000017176	286
ENSMUSG00000017195	3
ENSMUSG00000017210	152
ENSMUSG00000017221	1976
ENSMUSG00000017264	656
ENSMUSG00000017286	828
ENSMUSG00000017288	260
ENSMUSG00000017291	208
ENSMUSG00000017299	973
ENSMUSG00000017307	1097
ENSMUSG00000017309	34
ENSMUSG00000017376	128
ENSMUSG00000017386	1735
ENSMUSG00000017404	6829
ENSMUSG00000017405	141
ENSMUSG00000017418	7
ENSMUSG00000017421	2221
ENSMUSG00000017428	2215
ENSMUSG00000017446	0
ENSMUSG00000017453	3640
ENSMUSG00000017466	1395
ENSMUSG00000017478	616
ENSMUSG00000017485	1206
ENSMUSG00000017491	791
ENSMUSG00000017493	13210
ENSMUSG00000017548	34
ENSMUSG00000017561	56
ENSMUSG00000017607	0
ENSMUSG00000017615	324
ENSMUSG00000017631	141
ENSMUSG00000017639	3
ENSMUSG00000017652	22
ENSMUSG00000017664	558
ENSMUSG00000017667	40
ENSMUSG00000017670	271
ENSMUSG00000017677	3806
ENSMUSG00000017686	1973
ENSMUSG00000017688	77
ENSMUSG00000017697	70
ENSMUSG00000017707	7484
ENSMUSG00000017713	64
ENSMUSG00000017715	374
ENSMUSG00000017716	0
ENSMUSG00000017718	2693
ENSMUSG00000017721	2831
ENSMUSG00000017723	1840
ENSMUSG00000017734	519
ENSMUSG00000017737	3
ENSMUSG00000017747	112
ENSMUSG00000017756	1180
ENSMUSG00000017760	10146
ENSMUSG00000017764	479
ENSMUSG00000017765	353
ENSMUSG00000017774	2253
ENSMUSG00000017776	4505
ENSMUSG00000017778	6631
ENSMUSG00000017781	2687
ENSMUSG00000017801	2021
ENSMUSG00000017802	3783
ENSMUSG00000017830	8
ENSMUSG00000017831	5358
ENSMUSG00000017837	271
ENSMUSG00000017843	1088
ENSMUSG00000017858	848
ENSMUSG00000017861	4
ENSMUSG00000017868	5541
ENSMUSG00000017897	67
ENSMUSG00000017929	79
ENSMUSG00000017950	25405
ENSMUSG00000017969	14
ENSMUSG00000017999	572
ENSMUSG00000018001	11
ENSMUSG00000018008	10
ENSMUSG00000018012	6359
ENSMUSG00000018040	321
ENSMUSG00000018042	2233
ENSMUSG00000018068	4
ENSMUSG00000018076	43
ENSMUSG00000018126	0
ENSMUSG00000018143	1551
ENSMUSG00000018160	138
ENSMUSG00000018166	1080
ENSMUSG00000018167	583
ENSMUSG00000018171	4554
ENSMUSG00000018189	795
ENSMUSG00000018196	120
ENSMUSG00000018209	75
ENSMUSG00000018217	330
ENSMUSG00000018239	189
ENSMUSG00000018286	2344
ENSMUSG00000018287	1191
ENSMUSG00000018293	6836
ENSMUSG00000018322	383
ENSMUSG00000018326	3238
ENSMUSG00000018334	0
ENSMUSG00000018339	428049
ENSMUSG00000018340	1265
ENSMUSG00000018341	2
ENSMUSG00000018347	314
ENSMUSG00000018363	220
ENSMUSG00000018372	101
ENSMUSG00000018377	386
ENSMUSG00000018378	127
ENSMUSG00000018379	3580
ENSMUSG00000018381	32
ENSMUSG00000018387	3
ENSMUSG00000018395	237
ENSMUSG00000018398	0
ENSMUSG00000018401	1091
ENSMUSG00000018405	203
ENSMUSG00000018411	849
ENSMUSG00000018412	458
ENSMUSG00000018415	250
ENSMUSG00000018417	315
ENSMUSG00000018425	1861
ENSMUSG00000018428	453
ENSMUSG00000018433	575
ENSMUSG00000018442	724
ENSMUSG00000018446	4921
ENSMUSG00000018449	233
ENSMUSG00000018459	14730
ENSMUSG00000018470	33
ENSMUSG00000018474	706
ENSMUSG00000018476	1826
ENSMUSG00000018481	612
ENSMUSG00000018500	3
ENSMUSG00000018501	1452
ENSMUSG00000018507	142
ENSMUSG00000018509	552
ENSMUSG00000018537	234
ENSMUSG00000018541	274
ENSMUSG00000018543	0
ENSMUSG00000018547	0
ENSMUSG00000018548	396
ENSMUSG00000018554	117
ENSMUSG00000018559	1529
ENSMUSG00000018565	944
ENSMUSG00000018566	1556
ENSMUSG00000018567	10260
ENSMUSG00000018569	701
ENSMUSG00000018570	16
ENSMUSG00000018572	191
ENSMUSG00000018574	6381
ENSMUSG00000018581	3
ENSMUSG00000018583	3395
ENSMUSG00000018585	1053
ENSMUSG00000018593	2611
ENSMUSG00000018599	490
ENSMUSG00000018604	191
ENSMUSG00000018648	15
ENSMUSG00000018651	53
ENSMUSG00000018659	1931
ENSMUSG00000018661	1020
ENSMUSG00000018666	762
ENSMUSG00000018669	748
ENSMUSG00000018672	132
ENSMUSG00000018677	7462
ENSMUSG00000018678	125
ENSMUSG00000018697	551
ENSMUSG00000018698	191
ENSMUSG00000018707	2174
ENSMUSG00000018733	223
ENSMUSG00000018736	1713
ENSMUSG00000018740	498
ENSMUSG00000018750	486
ENSMUSG00000018752	887
ENSMUSG00000018761	1739
ENSMUSG00000018765	1706
ENSMUSG00000018770	15480
ENSMUSG00000018774	0
ENSMUSG00000018796	7178
ENSMUSG00000018800	108
ENSMUSG00000018809	33
ENSMUSG00000018819	82
ENSMUSG00000018820	813
ENSMUSG00000018821	678
ENSMUSG00000018830	538
ENSMUSG00000018841	4
ENSMUSG00000018846	267
ENSMUSG00000018848	947
ENSMUSG00000018849	5161
ENSMUSG00000018858	1226
ENSMUSG00000018861	624
ENSMUSG00000018882	1188
ENSMUSG00000018893	40
ENSMUSG00000018899	213
ENSMUSG00000018900	1101
ENSMUSG00000018906	214
ENSMUSG00000018907	11
ENSMUSG00000018920	726
ENSMUSG00000018921	110
ENSMUSG00000018923	360
ENSMUSG00000018931	222
ENSMUSG00000018932	998
ENSMUSG00000018965	3736
ENSMUSG00000018974	269
ENSMUSG00000018995	1864
ENSMUSG00000018999	963
ENSMUSG00000019027	27
ENSMUSG00000019039	363
ENSMUSG00000019054	3093
ENSMUSG00000019055	321
ENSMUSG00000019066	430
ENSMUSG00000019080	165
ENSMUSG00000019082	230
ENSMUSG00000019132	5687
ENSMUSG00000019139	558
ENSMUSG00000019143	468
ENSMUSG00000019158	414
ENSMUSG00000019173	5458
ENSMUSG00000019179	9832
ENSMUSG00000019188	1531
ENSMUSG00000019189	1588
ENSMUSG00000019194	2435
ENSMUSG00000019210	4805
ENSMUSG00000019232	41624
ENSMUSG00000019254	1235
ENSMUSG00000019256	0
ENSMUSG00000019261	239
ENSMUSG00000019278	11011
ENSMUSG00000019295	517
ENSMUSG00000019297	479
ENSMUSG00000019301	124
ENSMUSG00000019302	749
ENSMUSG00000019303	17
ENSMUSG00000019312	1469
ENSMUSG00000019338	54
ENSMUSG00000019362	3211
ENSMUSG00000019370	16920
ENSMUSG00000019373	1337
ENSMUSG00000019428	2282
ENSMUSG00000019432	2007
ENSMUSG00000019433	662
ENSMUSG00000019437	439
ENSMUSG00000019461	277
ENSMUSG00000019464	173
ENSMUSG00000019467	107
ENSMUSG00000019470	702
ENSMUSG00000019471	3381
ENSMUSG00000019478	982
ENSMUSG00000019487	957
ENSMUSG00000019494	2104
ENSMUSG00000019505	7819
ENSMUSG00000019518	136
ENSMUSG00000019528	752
ENSMUSG00000019539	118
ENSMUSG00000019578	1060
ENSMUSG00000019579	548
ENSMUSG00000019590	0
ENSMUSG00000019647	0
ENSMUSG00000019659	1233
ENSMUSG00000019689	857
ENSMUSG00000019699	0
ENSMUSG00000019710	2768
ENSMUSG00000019715	115
ENSMUSG00000019718	457
ENSMUSG00000019726	0
ENSMUSG00000019731	292
ENSMUSG00000019732	48
ENSMUSG00000019734	229
ENSMUSG00000019737	1920
ENSMUSG00000019762	2006
ENSMUSG00000019763	760
ENSMUSG00000019767	692
ENSMUSG00000019769	289
ENSMUSG00000019774	149
ENSMUSG00000019777	1792
ENSMUSG00000019779	0
ENSMUSG00000019782	937
ENSMUSG00000019789	40
ENSMUSG00000019790	612
ENSMUSG00000019791	4426
ENSMUSG00000019792	337
ENSMUSG00000019794	777
ENSMUSG00000019795	997
ENSMUSG00000019796	1464
ENSMUSG00000019797	855
ENSMUSG00000019802	2748
ENSMUSG00000019804	7638
ENSMUSG00000019806	3029
ENSMUSG00000019809	843
ENSMUSG00000019810	2350
ENSMUSG00000019813	6
ENSMUSG00000019814	701
ENSMUSG00000019817	1121
ENSMUSG00000019818	7248
ENSMUSG00000019820	610
ENSMUSG00000019822	387
ENSMUSG00000019823	5
ENSMUSG00000019826	100
ENSMUSG00000019831	6
ENSMUSG00000019832	99
ENSMUSG00000019837	1355
ENSMUSG00000019838	337
ENSMUSG00000019841	38
ENSMUSG00000019842	298
ENSMUSG00000019843	296
ENSMUSG00000019845	67
ENSMUSG00000019846	4
ENSMUSG00000019848	0
ENSMUSG00000019849	387
ENSMUSG00000019851	5622
ENSMUSG00000019854	591
ENSMUSG00000019856	0
ENSMUSG00000019857	699
ENSMUSG00000019861	654
ENSMUSG00000019863	796
ENSMUSG00000019864	1066
ENSMUSG00000019866	79
ENSMUSG00000019868	1052
ENSMUSG00000019872	6621
ENSMUSG00000019873	474
ENSMUSG00000019877	8881
ENSMUSG00000019878	128
ENSMUSG00000019883	964
ENSMUSG00000019889	689
ENSMUSG00000019891	409
ENSMUSG00000019897	912
ENSMUSG00000019899	64
ENSMUSG00000019906	723
ENSMUSG00000019907	220
ENSMUSG00000019913	0
ENSMUSG00000019916	1000
ENSMUSG00000019917	286
ENSMUSG00000019920	2
ENSMUSG00000019923	1888
ENSMUSG00000019927	466
ENSMUSG00000019929	6205
ENSMUSG00000019942	103
ENSMUSG00000019943	1189
ENSMUSG00000019944	180
ENSMUSG00000019945	204
ENSMUSG00000019947	830
ENSMUSG00000019948	27
ENSMUSG00000019951	2190
ENSMUSG00000019952	211
ENSMUSG00000019960	1349
ENSMUSG00000019961	1515
ENSMUSG00000019966	38
ENSMUSG00000019969	1004
ENSMUSG00000019970	4846
ENSMUSG00000019971	212
ENSMUSG00000019975	75
ENSMUSG00000019977	2187
ENSMUSG00000019978	55
ENSMUSG00000019984	434
ENSMUSG00000019986	83
ENSMUSG00000019988	282
ENSMUSG00000019990	1556
ENSMUSG00000019996	2020
ENSMUSG00000019997	9889
ENSMUSG00000019998	2595
ENSMUSG00000020000	25
ENSMUSG00000020003	1186
ENSMUSG00000020009	1149
ENSMUSG00000020015	2704
ENSMUSG00000020018	587
ENSMUSG00000020019	728
ENSMUSG00000020022	4114
ENSMUSG00000020024	139
ENSMUSG00000020027	425
ENSMUSG00000020029	28131
ENSMUSG00000020032	0
ENSMUSG00000020034	856
ENSMUSG00000020038	292
ENSMUSG00000020042	0
ENSMUSG00000020044	18354
ENSMUSG00000020048	9817
ENSMUSG00000020051	75142
ENSMUSG00000020056	1221
ENSMUSG00000020059	1869
ENSMUSG00000020062	7284
ENSMUSG00000020063	292
ENSMUSG00000020064	1098
ENSMUSG00000020068	14
ENSMUSG00000020069	513
ENSMUSG00000020070	41
ENSMUSG00000020072	3328
ENSMUSG00000020074	1149
ENSMUSG00000020075	629
ENSMUSG00000020076	707
ENSMUSG00000020077	254
ENSMUSG00000020078	2907
ENSMUSG00000020079	640
ENSMUSG00000020083	0
ENSMUSG00000020085	380
ENSMUSG00000020087	434
ENSMUSG00000020088	2942
ENSMUSG00000020089	1276
ENSMUSG00000020091	106
ENSMUSG00000020092	0
ENSMUSG00000020097	231
ENSMUSG00000020098	6318
ENSMUSG00000020099	52
ENSMUSG00000020100	3
ENSMUSG00000020102	618
ENSMUSG00000020105	2
ENSMUSG00000020107	889
ENSMUSG00000020108	2509
ENSMUSG00000020109	1372
ENSMUSG00000020111	632
ENSMUSG00000020114	1021
ENSMUSG00000020115	1153
ENSMUSG00000020116	1861
ENSMUSG00000020120	8
ENSMUSG00000020121	22
ENSMUSG00000020122	660
ENSMUSG00000020123	184
ENSMUSG00000020124	897
ENSMUSG00000020128	1533
ENSMUSG00000020130	2403
ENSMUSG00000020132	3276
ENSMUSG00000020133	2368
ENSMUSG00000020134	344
ENSMUSG00000020137	181
ENSMUSG00000020142	1832
ENSMUSG00000020143	0
ENSMUSG00000020149	17026
ENSMUSG00000020150	2716
ENSMUSG00000020152	7670
ENSMUSG00000020153	2686
ENSMUSG00000020154	287
ENSMUSG00000020156	887
ENSMUSG00000020160	51
ENSMUSG00000020163	7711
ENSMUSG00000020166	1024
ENSMUSG00000020167	536
ENSMUSG00000020170	14
ENSMUSG00000020171	470
ENSMUSG00000020173	472
ENSMUSG00000020176	50
ENSMUSG00000020178	0
ENSMUSG00000020180	3348
ENSMUSG00000020182	3357
ENSMUSG00000020183	70
ENSMUSG00000020184	1867
ENSMUSG00000020186	42548
ENSMUSG00000020189	792
ENSMUSG00000020190	3165
ENSMUSG00000020196	396
ENSMUSG00000020198	1444
ENSMUSG00000020205	87
ENSMUSG00000020211	179
ENSMUSG00000020212	70
ENSMUSG00000020219	2736
ENSMUSG00000020220	662
ENSMUSG00000020224	1468
ENSMUSG00000020225	4819
ENSMUSG00000020227	478
ENSMUSG00000020228	77
ENSMUSG00000020230	278
ENSMUSG00000020231	71
ENSMUSG00000020232	779
ENSMUSG00000020234	804
ENSMUSG00000020235	272
ENSMUSG00000020238	592
ENSMUSG00000020241	109
ENSMUSG00000020246	295
ENSMUSG00000020248	771
ENSMUSG00000020250	2679
ENSMUSG00000020253	779
ENSMUSG00000020255	272
ENSMUSG00000020257	754
ENSMUSG00000020258	1454
ENSMUSG00000020260	447
ENSMUSG00000020261	300
ENSMUSG00000020263	678
ENSMUSG00000020265	2944
ENSMUSG00000020267	8205
ENSMUSG00000020268	272
ENSMUSG00000020271	906
ENSMUSG00000020272	96
ENSMUSG00000020273	34
ENSMUSG00000020277	511
ENSMUSG00000020280	125
ENSMUSG00000020282	167
ENSMUSG00000020283	3064
ENSMUSG00000020284	307
ENSMUSG00000020287	140
ENSMUSG00000020288	1100
ENSMUSG00000020289	390
ENSMUSG00000020290	668
ENSMUSG00000020297	0
ENSMUSG00000020300	4442
ENSMUSG00000020303	0
ENSMUSG00000020305	157
ENSMUSG00000020307	1183
ENSMUSG00000020308	908
ENSMUSG00000020309	3
ENSMUSG00000020311	3734
ENSMUSG00000020312	0
ENSMUSG00000020315	11775
ENSMUSG00000020319	291
ENSMUSG00000020321	18627
ENSMUSG00000020325	106
ENSMUSG00000020326	6350
ENSMUSG00000020327	0
ENSMUSG00000020328	1023
ENSMUSG00000020329	421
ENSMUSG00000020334	756
ENSMUSG00000020335	15
ENSMUSG00000020340	1223
ENSMUSG00000020346	2456
ENSMUSG00000020349	7333
ENSMUSG00000020357	60
ENSMUSG00000020358	4463
ENSMUSG00000020359	1156
ENSMUSG00000020361	4151
ENSMUSG00000020362	226
ENSMUSG00000020363	9
ENSMUSG00000020364	30
ENSMUSG00000020366	2686
ENSMUSG00000020368	25596
ENSMUSG00000020372	5326
ENSMUSG00000020375	420
ENSMUSG00000020376	614
ENSMUSG00000020377	72
ENSMUSG00000020380	207
ENSMUSG00000020381	0
ENSMUSG00000020385	1199
ENSMUSG00000020386	4260
ENSMUSG00000020387	241
ENSMUSG00000020388	6
ENSMUSG00000020389	0
ENSMUSG00000020390	6082
ENSMUSG00000020392	113
ENSMUSG00000020393	43
ENSMUSG00000020397	363
ENSMUSG00000020400	2533
ENSMUSG00000020402	17854
ENSMUSG00000020405	29
ENSMUSG00000020407	321
ENSMUSG00000020409	1885
ENSMUSG00000020412	416
ENSMUSG00000020413	0
ENSMUSG00000020415	98
ENSMUSG00000020420	9
ENSMUSG00000020422	159
ENSMUSG00000020423	8990
ENSMUSG00000020424	343
ENSMUSG00000020427	8050
ENSMUSG00000020429	4003
ENSMUSG00000020430	1108
ENSMUSG00000020432	7472
ENSMUSG00000020437	28
ENSMUSG00000020439	524
ENSMUSG00000020440	1238
ENSMUSG00000020441	624
ENSMUSG00000020444	948
ENSMUSG00000020447	0
ENSMUSG00000020448	295
ENSMUSG00000020451	358
ENSMUSG00000020453	546
ENSMUSG00000020454	847
ENSMUSG00000020455	157
ENSMUSG00000020456	10145
ENSMUSG00000020457	1210
ENSMUSG00000020458	3716
ENSMUSG00000020459	526
ENSMUSG00000020460	1193
ENSMUSG00000020461	0
ENSMUSG00000020462	1322
ENSMUSG00000020463	1157
ENSMUSG00000020464	968
ENSMUSG00000020467	292
ENSMUSG00000020469	40
ENSMUSG00000020471	804
ENSMUSG00000020472	620
ENSMUSG00000020473	840
ENSMUSG00000020474	158
ENSMUSG00000020475	833
ENSMUSG00000020476	1697
ENSMUSG00000020477	1044
ENSMUSG00000020482	332
ENSMUSG00000020483	36631
ENSMUSG00000020484	1684
ENSMUSG00000020485	3034
ENSMUSG00000020486	294
ENSMUSG00000020491	20
ENSMUSG00000020492	1265
ENSMUSG00000020495	186
ENSMUSG00000020496	2862
ENSMUSG00000020513	10
ENSMUSG00000020514	767
ENSMUSG00000020515	1604
ENSMUSG00000020516	1017
ENSMUSG00000020519	619
ENSMUSG00000020520	691
ENSMUSG00000020521	1384
ENSMUSG00000020522	5
ENSMUSG00000020523	1109
ENSMUSG00000020525	826
ENSMUSG00000020526	248
ENSMUSG00000020527	845
ENSMUSG00000020528	251
ENSMUSG00000020530	1038
ENSMUSG00000020532	57
ENSMUSG00000020534	2353
ENSMUSG00000020536	177
ENSMUSG00000020537	1078
ENSMUSG00000020538	1834
ENSMUSG00000020541	1270
ENSMUSG00000020544	833
ENSMUSG00000020546	0
ENSMUSG00000020547	403
ENSMUSG00000020549	1392
ENSMUSG00000020553	11
ENSMUSG00000020561	368
ENSMUSG00000020562	6
ENSMUSG00000020564	414
ENSMUSG00000020566	31
ENSMUSG00000020570	4691
ENSMUSG00000020571	3416
ENSMUSG00000020572	3350
ENSMUSG00000020576	917
ENSMUSG00000020577	574
ENSMUSG00000020580	1515
ENSMUSG00000020585	7379
ENSMUSG00000020589	22
ENSMUSG00000020590	1323
ENSMUSG00000020592	17
ENSMUSG00000020593	1343
ENSMUSG00000020594	2922
ENSMUSG00000020598	142
ENSMUSG00000020601	271
ENSMUSG00000020604	9
ENSMUSG00000020605	6
ENSMUSG00000020607	6
ENSMUSG00000020608	720
ENSMUSG00000020610	640
ENSMUSG00000020611	126
ENSMUSG00000020612	4204
ENSMUSG00000020614	0
ENSMUSG00000020621	465
ENSMUSG00000020623	252
ENSMUSG00000020628	535
ENSMUSG00000020629	6853
ENSMUSG00000020630	184
ENSMUSG00000020634	407
ENSMUSG00000020635	0
ENSMUSG00000020638	0
ENSMUSG00000020640	468
ENSMUSG00000020641	99
ENSMUSG00000020644	4037
ENSMUSG00000020646	17
ENSMUSG00000020647	204
ENSMUSG00000020648	8
ENSMUSG00000020650	4830
ENSMUSG00000020651	5284
ENSMUSG00000020653	0
ENSMUSG00000020654	858
ENSMUSG00000020656	0
ENSMUSG00000020657	0
ENSMUSG00000020659	63
ENSMUSG00000020660	14
ENSMUSG00000020661	6
ENSMUSG00000020664	8658
ENSMUSG00000020669	647
ENSMUSG00000020671	3180
ENSMUSG00000020674	0
ENSMUSG00000020677	485
ENSMUSG00000020679	2720
ENSMUSG00000020680	2041
ENSMUSG00000020681	510
ENSMUSG00000020682	330
ENSMUSG00000020687	130
ENSMUSG00000020691	51
ENSMUSG00000020692	94
ENSMUSG00000020694	697
ENSMUSG00000020696	215
ENSMUSG00000020697	161
ENSMUSG00000020700	1249
ENSMUSG00000020705	945
ENSMUSG00000020706	1663
ENSMUSG00000020707	0
ENSMUSG00000020708	3228
ENSMUSG00000020709	6
ENSMUSG00000020716	216
ENSMUSG00000020717	2355
ENSMUSG00000020718	178
ENSMUSG00000020719	17247
ENSMUSG00000020720	2715
ENSMUSG00000020721	83
ENSMUSG00000020728	6
ENSMUSG00000020733	4711
ENSMUSG00000020734	239
ENSMUSG00000020736	259
ENSMUSG00000020737	318
ENSMUSG00000020738	4189
ENSMUSG00000020739	305
ENSMUSG00000020740	502
ENSMUSG00000020741	5522
ENSMUSG00000020743	905
ENSMUSG00000020744	1015
ENSMUSG00000020745	2630
ENSMUSG00000020747	770
ENSMUSG00000020752	175
ENSMUSG00000020755	389
ENSMUSG00000020758	20
ENSMUSG00000020766	2536
ENSMUSG00000020770	90
ENSMUSG00000020773	91
ENSMUSG00000020774	277
ENSMUSG00000020775	1668
ENSMUSG00000020776	568
ENSMUSG00000020777	7252
ENSMUSG00000020778	47
ENSMUSG00000020780	1037
ENSMUSG00000020781	384
ENSMUSG00000020782	1026
ENSMUSG00000020783	243
ENSMUSG00000020785	217
ENSMUSG00000020788	349
ENSMUSG00000020790	55
ENSMUSG00000020792	469
ENSMUSG00000020794	886
ENSMUSG00000020798	31
ENSMUSG00000020801	523
ENSMUSG00000020802	80
ENSMUSG00000020803	9294
ENSMUSG00000020807	196
ENSMUSG00000020810	189
ENSMUSG00000020811	190
ENSMUSG00000020814	197
ENSMUSG00000020817	682
ENSMUSG00000020818	531
ENSMUSG00000020821	3205
ENSMUSG00000020823	621
ENSMUSG00000020827	1221
ENSMUSG00000020828	25
ENSMUSG00000020829	207
ENSMUSG00000020830	0
ENSMUSG00000020831	255
ENSMUSG00000020832	904
ENSMUSG00000020834	477
ENSMUSG00000020840	834
ENSMUSG00000020841	585
ENSMUSG00000020843	398
ENSMUSG00000020844	321
ENSMUSG00000020847	108
ENSMUSG00000020848	32
ENSMUSG00000020849	11027
ENSMUSG00000020850	1935
ENSMUSG00000020859	4503
ENSMUSG00000020863	1428
ENSMUSG00000020864	1376
ENSMUSG00000020865	257
ENSMUSG00000020868	347
ENSMUSG00000020869	1609
ENSMUSG00000020871	159
ENSMUSG00000020873	1683
ENSMUSG00000020875	522
ENSMUSG00000020876	473
ENSMUSG00000020877	2274
ENSMUSG00000020883	59
ENSMUSG00000020888	56
ENSMUSG00000020889	321
ENSMUSG00000020893	1593
ENSMUSG00000020894	0
ENSMUSG00000020895	69
ENSMUSG00000020898	72
ENSMUSG00000020899	742
ENSMUSG00000020900	525
ENSMUSG00000020902	65
ENSMUSG00000020903	757
ENSMUSG00000020905	3
ENSMUSG00000020910	31
ENSMUSG00000020911	554
ENSMUSG00000020917	1799
ENSMUSG00000020918	347
ENSMUSG00000020919	332
ENSMUSG00000020921	95
ENSMUSG00000020922	592
ENSMUSG00000020923	1685
ENSMUSG00000020925	380
ENSMUSG00000020929	1094
ENSMUSG00000020930	23
ENSMUSG00000020935	646
ENSMUSG00000020936	1098
ENSMUSG00000020937	2
[truncated: 9,108 more rows]

## Sheet: Table S8
Ensembl gene ID	rounded expected count
ENSMUSG00000000001	1711
ENSMUSG00000000049	6154
ENSMUSG00000000056	228
ENSMUSG00000000058	11
ENSMUSG00000000085	114
ENSMUSG00000000088	20696
ENSMUSG00000000093	926
ENSMUSG00000000131	695
ENSMUSG00000000148	176
ENSMUSG00000000149	9735
ENSMUSG00000000154	7942
ENSMUSG00000000159	2450
ENSMUSG00000000167	142
ENSMUSG00000000168	2168
ENSMUSG00000000171	11224
ENSMUSG00000000194	745
ENSMUSG00000000216	1228
ENSMUSG00000000253	1906
ENSMUSG00000000278	8656
ENSMUSG00000000290	59
ENSMUSG00000000295	524
ENSMUSG00000000296	305
ENSMUSG00000000301	484
ENSMUSG00000000303	113
ENSMUSG00000000305	132
ENSMUSG00000000308	948
ENSMUSG00000000318	0
ENSMUSG00000000320	0
ENSMUSG00000000325	6833
ENSMUSG00000000339	435
ENSMUSG00000000340	905
ENSMUSG00000000346	7042
ENSMUSG00000000359	76
ENSMUSG00000000374	411
ENSMUSG00000000378	661
ENSMUSG00000000384	1314
ENSMUSG00000000385	3523
ENSMUSG00000000386	55
ENSMUSG00000000392	41
ENSMUSG00000000399	9652
ENSMUSG00000000409	526
ENSMUSG00000000416	85
ENSMUSG00000000420	1787
ENSMUSG00000000440	0
ENSMUSG00000000441	5371
ENSMUSG00000000486	132
ENSMUSG00000000489	9
ENSMUSG00000000530	775
ENSMUSG00000000538	1
ENSMUSG00000000552	0
ENSMUSG00000000555	326
ENSMUSG00000000561	1355
ENSMUSG00000000563	20456
ENSMUSG00000000568	2020
ENSMUSG00000000581	751
ENSMUSG00000000594	741
ENSMUSG00000000600	447
ENSMUSG00000000605	204
ENSMUSG00000000631	1776
ENSMUSG00000000673	26106
ENSMUSG00000000682	73
ENSMUSG00000000690	570
ENSMUSG00000000693	40
ENSMUSG00000000708	1772
ENSMUSG00000000711	4578
ENSMUSG00000000732	475
ENSMUSG00000000738	1657
ENSMUSG00000000739	3
ENSMUSG00000000740	20055
ENSMUSG00000000743	1249
ENSMUSG00000000751	1205
ENSMUSG00000000753	6000
ENSMUSG00000000759	233
ENSMUSG00000000776	190
ENSMUSG00000000804	84
ENSMUSG00000000805	5632
ENSMUSG00000000811	376
ENSMUSG00000000826	127
ENSMUSG00000000827	1261
ENSMUSG00000000876	1167
ENSMUSG00000000884	106
ENSMUSG00000000901	164
ENSMUSG00000000902	1960
ENSMUSG00000000915	555
ENSMUSG00000000916	388
ENSMUSG00000000934	162
ENSMUSG00000000938	1188
ENSMUSG00000000948	691
ENSMUSG00000000957	10
ENSMUSG00000000958	7456
ENSMUSG00000000959	2674
ENSMUSG00000000976	135
ENSMUSG00000000982	2
ENSMUSG00000001016	2889
ENSMUSG00000001017	1709
ENSMUSG00000001018	707
ENSMUSG00000001020	752
ENSMUSG00000001025	11406
ENSMUSG00000001029	989
ENSMUSG00000001034	148
ENSMUSG00000001039	683
ENSMUSG00000001052	402
ENSMUSG00000001053	20
ENSMUSG00000001054	686
ENSMUSG00000001056	1487
ENSMUSG00000001062	244
ENSMUSG00000001065	237
ENSMUSG00000001082	643
ENSMUSG00000001095	3072
ENSMUSG00000001098	840
ENSMUSG00000001100	4360
ENSMUSG00000001105	660
ENSMUSG00000001119	202
ENSMUSG00000001120	41
ENSMUSG00000001123	30
ENSMUSG00000001138	11
ENSMUSG00000001143	1144
ENSMUSG00000001150	886
ENSMUSG00000001151	1303
ENSMUSG00000001155	302
ENSMUSG00000001157	671
ENSMUSG00000001158	1200
ENSMUSG00000001175	6442
ENSMUSG00000001211	4717
ENSMUSG00000001227	46
ENSMUSG00000001229	661
ENSMUSG00000001240	521
ENSMUSG00000001247	1119
ENSMUSG00000001248	743
ENSMUSG00000001249	12238
ENSMUSG00000001270	4672
ENSMUSG00000001280	35
ENSMUSG00000001281	3
ENSMUSG00000001285	902
ENSMUSG00000001288	205
ENSMUSG00000001289	3936
ENSMUSG00000001300	38
ENSMUSG00000001305	669
ENSMUSG00000001313	30
ENSMUSG00000001323	3976
ENSMUSG00000001348	2644
ENSMUSG00000001349	29
ENSMUSG00000001366	2429
ENSMUSG00000001376	398
ENSMUSG00000001379	84
ENSMUSG00000001380	925
ENSMUSG00000001383	2604
ENSMUSG00000001415	1350
ENSMUSG00000001416	5425
ENSMUSG00000001417	1694
ENSMUSG00000001418	3808
ENSMUSG00000001419	97
ENSMUSG00000001420	1939
ENSMUSG00000001424	3511
ENSMUSG00000001435	964
ENSMUSG00000001436	764
ENSMUSG00000001440	2636
ENSMUSG00000001441	2781
ENSMUSG00000001445	1944
ENSMUSG00000001467	733
ENSMUSG00000001472	4265
ENSMUSG00000001473	784
ENSMUSG00000001482	1
ENSMUSG00000001504	275
ENSMUSG00000001506	1
ENSMUSG00000001507	276
ENSMUSG00000001508	0
ENSMUSG00000001520	106
ENSMUSG00000001521	183
ENSMUSG00000001524	677
ENSMUSG00000001525	761
ENSMUSG00000001542	102
ENSMUSG00000001552	1942
ENSMUSG00000001555	7
ENSMUSG00000001569	21
ENSMUSG00000001576	894
ENSMUSG00000001583	464
ENSMUSG00000001588	19
ENSMUSG00000001604	2399
ENSMUSG00000001627	1389
ENSMUSG00000001630	0
ENSMUSG00000001632	213
ENSMUSG00000001642	11034
ENSMUSG00000001661	6
ENSMUSG00000001663	1584
ENSMUSG00000001665	2860
ENSMUSG00000001666	6523
ENSMUSG00000001672	257
ENSMUSG00000001674	806
ENSMUSG00000001687	689
ENSMUSG00000001700	399
ENSMUSG00000001707	716
ENSMUSG00000001729	2434
ENSMUSG00000001739	194
ENSMUSG00000001741	33
ENSMUSG00000001750	277
ENSMUSG00000001751	1272
ENSMUSG00000001755	2717
ENSMUSG00000001761	133
ENSMUSG00000001763	3345
ENSMUSG00000001767	712
ENSMUSG00000001768	1993
ENSMUSG00000001773	12266
ENSMUSG00000001774	1794
ENSMUSG00000001783	2094
ENSMUSG00000001785	600
ENSMUSG00000001786	1762
ENSMUSG00000001794	8784
ENSMUSG00000001827	23976
ENSMUSG00000001829	1085
ENSMUSG00000001833	1518
ENSMUSG00000001844	710
ENSMUSG00000001855	1033
ENSMUSG00000001864	541
ENSMUSG00000001870	260
ENSMUSG00000001891	4679
ENSMUSG00000001909	847
ENSMUSG00000001910	801
ENSMUSG00000001930	0
ENSMUSG00000001942	1954
ENSMUSG00000001943	9
ENSMUSG00000001946	482
ENSMUSG00000001948	228
ENSMUSG00000001983	1221
ENSMUSG00000001999	1561
ENSMUSG00000002017	1049
ENSMUSG00000002031	1707
ENSMUSG00000002033	32
ENSMUSG00000002043	1308
ENSMUSG00000002052	720
ENSMUSG00000002058	363
ENSMUSG00000002059	2867
ENSMUSG00000002064	3386
ENSMUSG00000002083	12
ENSMUSG00000002102	4033
ENSMUSG00000002103	1149
ENSMUSG00000002105	486
ENSMUSG00000002108	3076
ENSMUSG00000002109	72
ENSMUSG00000002111	72
ENSMUSG00000002129	1579
ENSMUSG00000002147	194
ENSMUSG00000002190	1
ENSMUSG00000002204	77398
ENSMUSG00000002205	1726
ENSMUSG00000002210	424
ENSMUSG00000002221	210
ENSMUSG00000002222	300
ENSMUSG00000002227	265
ENSMUSG00000002228	268
ENSMUSG00000002233	6842
ENSMUSG00000002249	260
ENSMUSG00000002250	4
ENSMUSG00000002257	52
ENSMUSG00000002274	5406
ENSMUSG00000002279	788
ENSMUSG00000002280	1121
ENSMUSG00000002289	224
ENSMUSG00000002307	1217
ENSMUSG00000002308	1103
ENSMUSG00000002319	823
ENSMUSG00000002320	1464
ENSMUSG00000002324	69
ENSMUSG00000002325	854
ENSMUSG00000002326	1019
ENSMUSG00000002329	451
ENSMUSG00000002332	1128
ENSMUSG00000002342	14
ENSMUSG00000002343	267
ENSMUSG00000002345	1091
ENSMUSG00000002346	394
ENSMUSG00000002365	2355
ENSMUSG00000002372	1668
ENSMUSG00000002379	10246
ENSMUSG00000002393	5379
ENSMUSG00000002395	1791
ENSMUSG00000002396	1884
ENSMUSG00000002409	707
ENSMUSG00000002413	5
ENSMUSG00000002416	12642
ENSMUSG00000002455	1488
ENSMUSG00000002458	87
ENSMUSG00000002475	4462
ENSMUSG00000002477	1031
ENSMUSG00000002486	9
ENSMUSG00000002496	669
ENSMUSG00000002504	7885
ENSMUSG00000002524	3217
ENSMUSG00000002546	923
ENSMUSG00000002550	2416
ENSMUSG00000002565	1901
ENSMUSG00000002580	1893
ENSMUSG00000002602	658
ENSMUSG00000002603	616
ENSMUSG00000002608	445
ENSMUSG00000002617	661
ENSMUSG00000002625	1556
ENSMUSG00000002635	96
ENSMUSG00000002658	1599
ENSMUSG00000002660	3640
ENSMUSG00000002661	1681
ENSMUSG00000002668	146
ENSMUSG00000002679	664
ENSMUSG00000002688	487
ENSMUSG00000002718	1416
ENSMUSG00000002728	2066
ENSMUSG00000002731	879
ENSMUSG00000002732	93
ENSMUSG00000002733	1411
ENSMUSG00000002741	1992
ENSMUSG00000002748	644
ENSMUSG00000002763	2069
ENSMUSG00000002767	3217
ENSMUSG00000002769	280
ENSMUSG00000002778	4151
ENSMUSG00000002781	29
ENSMUSG00000002797	1410
ENSMUSG00000002799	28
ENSMUSG00000002803	903
ENSMUSG00000002804	1641
ENSMUSG00000002808	0
ENSMUSG00000002812	1236
ENSMUSG00000002814	470
ENSMUSG00000002820	2083
ENSMUSG00000002825	11
ENSMUSG00000002833	454
ENSMUSG00000002835	0
ENSMUSG00000002844	515
ENSMUSG00000002845	113
ENSMUSG00000002846	1185
ENSMUSG00000002847	372
ENSMUSG00000002870	155
ENSMUSG00000002871	991
ENSMUSG00000002881	835
ENSMUSG00000002885	254
ENSMUSG00000002897	262
ENSMUSG00000002900	1416
ENSMUSG00000002908	356
ENSMUSG00000002910	131
ENSMUSG00000002944	87
ENSMUSG00000002948	47
ENSMUSG00000002949	2175
ENSMUSG00000002957	4832
ENSMUSG00000002963	1864
ENSMUSG00000002968	2518
ENSMUSG00000002980	5554
ENSMUSG00000002981	5875
ENSMUSG00000002983	178
ENSMUSG00000002984	1527
ENSMUSG00000002985	52118
ENSMUSG00000002992	4931
ENSMUSG00000002996	2613
ENSMUSG00000003031	201
ENSMUSG00000003032	3
ENSMUSG00000003033	1119
ENSMUSG00000003037	2348
ENSMUSG00000003039	4698
ENSMUSG00000003051	1278
ENSMUSG00000003053	122083
ENSMUSG00000003062	755
ENSMUSG00000003068	2307
ENSMUSG00000003072	19456
ENSMUSG00000003099	2160
ENSMUSG00000003119	11
ENSMUSG00000003123	475
ENSMUSG00000003131	557
ENSMUSG00000003134	256
ENSMUSG00000003135	324
ENSMUSG00000003154	0
ENSMUSG00000003161	2058
ENSMUSG00000003184	1097
ENSMUSG00000003190	213
ENSMUSG00000003199	1996
ENSMUSG00000003200	891
ENSMUSG00000003206	86
ENSMUSG00000003208	397
ENSMUSG00000003226	1856
ENSMUSG00000003228	68
ENSMUSG00000003233	85
ENSMUSG00000003234	2323
ENSMUSG00000003235	2694
ENSMUSG00000003269	1493
ENSMUSG00000003273	540
ENSMUSG00000003283	21
ENSMUSG00000003299	2693
ENSMUSG00000003308	1504
ENSMUSG00000003309	575
ENSMUSG00000003316	19
ENSMUSG00000003344	1821
ENSMUSG00000003345	3158
ENSMUSG00000003346	2258
ENSMUSG00000003348	51
ENSMUSG00000003352	225
ENSMUSG00000003355	305
ENSMUSG00000003360	1428
ENSMUSG00000003363	5354
ENSMUSG00000003378	211
ENSMUSG00000003379	26
ENSMUSG00000003380	7865
ENSMUSG00000003402	6662
ENSMUSG00000003420	7649
ENSMUSG00000003421	1436
ENSMUSG00000003423	1355
ENSMUSG00000003429	19600
ENSMUSG00000003435	1670
ENSMUSG00000003437	1954
ENSMUSG00000003438	2618
ENSMUSG00000003444	1541
ENSMUSG00000003458	1754
ENSMUSG00000003464	4110
ENSMUSG00000003477	15040
ENSMUSG00000003500	233
ENSMUSG00000003526	6148
ENSMUSG00000003527	225
ENSMUSG00000003528	4237
ENSMUSG00000003531	1252
ENSMUSG00000003534	2426
ENSMUSG00000003541	1054
ENSMUSG00000003546	3682
ENSMUSG00000003549	466
ENSMUSG00000003559	3218
ENSMUSG00000003575	52
ENSMUSG00000003581	362
ENSMUSG00000003585	0
ENSMUSG00000003604	1035
ENSMUSG00000003617	2034
ENSMUSG00000003623	915
ENSMUSG00000003644	75
ENSMUSG00000003660	1494
ENSMUSG00000003662	1057
ENSMUSG00000003680	1356
ENSMUSG00000003721	1350
ENSMUSG00000003731	183
ENSMUSG00000003746	1057
ENSMUSG00000003752	182
ENSMUSG00000003762	567
ENSMUSG00000003778	354
ENSMUSG00000003779	4
ENSMUSG00000003808	1488
ENSMUSG00000003809	11472
ENSMUSG00000003810	1128
ENSMUSG00000003812	455
ENSMUSG00000003813	1221
ENSMUSG00000003814	33942
ENSMUSG00000003824	90
ENSMUSG00000003847	6
ENSMUSG00000003848	312
ENSMUSG00000003849	3305
ENSMUSG00000003865	407
ENSMUSG00000003868	772
ENSMUSG00000003873	2595
ENSMUSG00000003923	2411
ENSMUSG00000003929	0
ENSMUSG00000003948	0
ENSMUSG00000003949	31
ENSMUSG00000003970	16444
ENSMUSG00000003974	3
ENSMUSG00000003992	620
ENSMUSG00000004018	1151
ENSMUSG00000004032	5272
ENSMUSG00000004035	24
ENSMUSG00000004040	998
ENSMUSG00000004044	1943
ENSMUSG00000004054	1520
ENSMUSG00000004056	1614
ENSMUSG00000004069	5361
ENSMUSG00000004070	1586
ENSMUSG00000004071	6780
ENSMUSG00000004085	99
ENSMUSG00000004096	3176
ENSMUSG00000004099	52
ENSMUSG00000004100	461
ENSMUSG00000004105	0
ENSMUSG00000004151	2
ENSMUSG00000004187	153
ENSMUSG00000004207	27392
ENSMUSG00000004231	0
ENSMUSG00000004233	1080
ENSMUSG00000004263	2649
ENSMUSG00000004264	11566
ENSMUSG00000004266	618
ENSMUSG00000004267	11
ENSMUSG00000004270	3545
ENSMUSG00000004285	12906
ENSMUSG00000004319	2027
ENSMUSG00000004347	19
ENSMUSG00000004356	894
ENSMUSG00000004364	2255
ENSMUSG00000004383	11
ENSMUSG00000004393	4674
ENSMUSG00000004394	3164
ENSMUSG00000004446	3310
ENSMUSG00000004451	1640
ENSMUSG00000004455	3653
ENSMUSG00000004460	3818
ENSMUSG00000004462	331
ENSMUSG00000004473	158
ENSMUSG00000004500	33
ENSMUSG00000004530	177
ENSMUSG00000004535	3568
ENSMUSG00000004552	25
ENSMUSG00000004558	1073
ENSMUSG00000004561	533
ENSMUSG00000004562	107
ENSMUSG00000004565	1737
ENSMUSG00000004567	2989
ENSMUSG00000004568	240
ENSMUSG00000004591	21
ENSMUSG00000004610	11287
ENSMUSG00000004612	96
ENSMUSG00000004626	2488
ENSMUSG00000004630	4
ENSMUSG00000004631	301
ENSMUSG00000004633	475
ENSMUSG00000004637	145
ENSMUSG00000004642	614
ENSMUSG00000004655	42992
ENSMUSG00000004665	1944
ENSMUSG00000004667	2029
ENSMUSG00000004677	458
ENSMUSG00000004730	62
ENSMUSG00000004748	1697
ENSMUSG00000004771	6081
ENSMUSG00000004788	2171
ENSMUSG00000004789	8717
ENSMUSG00000004791	34
ENSMUSG00000004798	1034
ENSMUSG00000004814	340
ENSMUSG00000004815	54
ENSMUSG00000004837	558
ENSMUSG00000004843	1416
ENSMUSG00000004846	1031
ENSMUSG00000004849	3199
ENSMUSG00000004864	274
ENSMUSG00000004865	1382
ENSMUSG00000004885	172
ENSMUSG00000004891	2412
ENSMUSG00000004895	1014
ENSMUSG00000004896	186
ENSMUSG00000004897	5112
ENSMUSG00000004929	32
ENSMUSG00000004931	485
ENSMUSG00000004934	511
ENSMUSG00000004936	1348
ENSMUSG00000004937	2887
ENSMUSG00000004945	1093
ENSMUSG00000004947	839
ENSMUSG00000004951	1441
ENSMUSG00000004952	0
ENSMUSG00000004980	11616
ENSMUSG00000004988	272
ENSMUSG00000004994	92
ENSMUSG00000004996	755
ENSMUSG00000005043	999
ENSMUSG00000005054	2037
ENSMUSG00000005069	3428
ENSMUSG00000005078	922
ENSMUSG00000005087	0
ENSMUSG00000005102	210
ENSMUSG00000005103	4066
ENSMUSG00000005107	509
ENSMUSG00000005125	115249
ENSMUSG00000005142	3363
ENSMUSG00000005161	9495
ENSMUSG00000005198	1407
ENSMUSG00000005202	52
ENSMUSG00000005204	1256
ENSMUSG00000005225	515
ENSMUSG00000005233	54
ENSMUSG00000005251	1095
ENSMUSG00000005262	2564
ENSMUSG00000005268	0
ENSMUSG00000005299	2284
ENSMUSG00000005312	5817
ENSMUSG00000005320	1407
ENSMUSG00000005354	6596
ENSMUSG00000005362	1799
ENSMUSG00000005364	14
ENSMUSG00000005370	619
ENSMUSG00000005371	370
ENSMUSG00000005373	1738
ENSMUSG00000005374	34
ENSMUSG00000005378	778
ENSMUSG00000005410	74
ENSMUSG00000005413	3109
ENSMUSG00000005417	2763
ENSMUSG00000005442	517
ENSMUSG00000005447	1139
ENSMUSG00000005465	40
ENSMUSG00000005469	318
ENSMUSG00000005481	415
ENSMUSG00000005483	22178
ENSMUSG00000005501	331
ENSMUSG00000005505	607
ENSMUSG00000005506	1445
ENSMUSG00000005510	10175
ENSMUSG00000005514	3812
ENSMUSG00000005533	268
ENSMUSG00000005547	70096
ENSMUSG00000005566	3407
ENSMUSG00000005575	4190
ENSMUSG00000005580	3
ENSMUSG00000005609	999
ENSMUSG00000005610	5697
ENSMUSG00000005615	300
ENSMUSG00000005621	296
ENSMUSG00000005625	3868
ENSMUSG00000005640	216
ENSMUSG00000005656	2088
ENSMUSG00000005674	1519
ENSMUSG00000005677	37
ENSMUSG00000005681	35625
ENSMUSG00000005682	630
ENSMUSG00000005683	6052
ENSMUSG00000005686	0
ENSMUSG00000005687	1645
ENSMUSG00000005698	1107
ENSMUSG00000005699	46
ENSMUSG00000005718	0
ENSMUSG00000005732	1415
ENSMUSG00000005763	1
ENSMUSG00000005779	6134
ENSMUSG00000005803	2612
ENSMUSG00000005804	12
ENSMUSG00000005813	1387
ENSMUSG00000005823	1374
ENSMUSG00000005846	681
ENSMUSG00000005871	405
ENSMUSG00000005873	7530
ENSMUSG00000005881	2880
ENSMUSG00000005882	2025
ENSMUSG00000005893	0
ENSMUSG00000005897	184
ENSMUSG00000005899	360
ENSMUSG00000005907	148
ENSMUSG00000005947	6
ENSMUSG00000005949	481
ENSMUSG00000005951	2104
ENSMUSG00000005958	75
ENSMUSG00000005968	631
ENSMUSG00000005973	450
ENSMUSG00000005980	75019
ENSMUSG00000005981	4908
ENSMUSG00000005982	1506
ENSMUSG00000005983	9
ENSMUSG00000006005	744
ENSMUSG00000006010	932
ENSMUSG00000006014	0
ENSMUSG00000006021	469
ENSMUSG00000006024	5094
ENSMUSG00000006050	1315
ENSMUSG00000006056	1513
ENSMUSG00000006057	26374
ENSMUSG00000006058	2921
ENSMUSG00000006095	2397
ENSMUSG00000006127	610
ENSMUSG00000006154	53
ENSMUSG00000006169	2846
ENSMUSG00000006191	245
ENSMUSG00000006205	5498
ENSMUSG00000006215	431
ENSMUSG00000006216	1790
ENSMUSG00000006218	276
ENSMUSG00000006235	38
ENSMUSG00000006262	0
ENSMUSG00000006269	6569
ENSMUSG00000006273	10607
ENSMUSG00000006276	398
ENSMUSG00000006281	270
ENSMUSG00000006288	338
ENSMUSG00000006289	619
ENSMUSG00000006299	5540
ENSMUSG00000006301	1346
ENSMUSG00000006304	3853
ENSMUSG00000006307	389
ENSMUSG00000006313	107
ENSMUSG00000006315	3845
ENSMUSG00000006333	11551
ENSMUSG00000006335	974
ENSMUSG00000006342	23411
ENSMUSG00000006344	432
ENSMUSG00000006345	42272
ENSMUSG00000006356	3351
ENSMUSG00000006360	1066
ENSMUSG00000006369	395
ENSMUSG00000006378	1879
ENSMUSG00000006386	941
ENSMUSG00000006390	2017
ENSMUSG00000006392	1067
ENSMUSG00000006395	2660
ENSMUSG00000006398	34
ENSMUSG00000006412	1691
ENSMUSG00000006418	1659
ENSMUSG00000006435	0
ENSMUSG00000006442	469
ENSMUSG00000006445	106
ENSMUSG00000006456	402
ENSMUSG00000006457	403
ENSMUSG00000006463	265
ENSMUSG00000006464	3
ENSMUSG00000006469	3083
ENSMUSG00000006471	40
ENSMUSG00000006476	291
ENSMUSG00000006494	1345
ENSMUSG00000006498	3801
ENSMUSG00000006517	724
ENSMUSG00000006519	5951
ENSMUSG00000006526	298
ENSMUSG00000006527	179
ENSMUSG00000006538	231
ENSMUSG00000006567	16
ENSMUSG00000006574	2397
ENSMUSG00000006575	1343
ENSMUSG00000006576	34
ENSMUSG00000006587	45
ENSMUSG00000006589	2309
ENSMUSG00000006599	437
ENSMUSG00000006611	97
ENSMUSG00000006641	1924
ENSMUSG00000006649	389
ENSMUSG00000006651	218
ENSMUSG00000006673	730
ENSMUSG00000006675	37
ENSMUSG00000006676	1258
ENSMUSG00000006699	8045
ENSMUSG00000006711	236
ENSMUSG00000006715	111
ENSMUSG00000006717	1632
ENSMUSG00000006720	0
ENSMUSG00000006724	5242
ENSMUSG00000006728	1838
ENSMUSG00000006731	1679
ENSMUSG00000006732	406
ENSMUSG00000006736	2642
ENSMUSG00000006740	179
ENSMUSG00000006763	184
ENSMUSG00000006784	36
ENSMUSG00000006800	235
ENSMUSG00000006818	8671
ENSMUSG00000006850	7598
ENSMUSG00000006906	402
ENSMUSG00000006920	1388
ENSMUSG00000006931	26
ENSMUSG00000006932	8945
ENSMUSG00000006941	1547
ENSMUSG00000006958	7
ENSMUSG00000006998	3234
ENSMUSG00000007029	1592
ENSMUSG00000007033	5
ENSMUSG00000007034	2532
ENSMUSG00000007035	3
ENSMUSG00000007036	2630
ENSMUSG00000007038	1873
ENSMUSG00000007039	582
ENSMUSG00000007041	5520
ENSMUSG00000007050	405
ENSMUSG00000007080	4
ENSMUSG00000007122	0
ENSMUSG00000007216	169
ENSMUSG00000007379	64
ENSMUSG00000007411	1656
ENSMUSG00000007415	488
ENSMUSG00000007458	3950
ENSMUSG00000007476	186
ENSMUSG00000007564	5169
ENSMUSG00000007570	43
ENSMUSG00000007589	666
ENSMUSG00000007603	518
ENSMUSG00000007610	474
ENSMUSG00000007655	1246
ENSMUSG00000007656	2327
ENSMUSG00000007659	5026
ENSMUSG00000007670	1696
ENSMUSG00000007721	2400
ENSMUSG00000007739	5415
ENSMUSG00000007777	755
ENSMUSG00000007783	9
ENSMUSG00000007812	184
ENSMUSG00000007815	7015
ENSMUSG00000007833	1388
ENSMUSG00000007836	448
ENSMUSG00000007837	1548
ENSMUSG00000007850	3819
ENSMUSG00000007867	179
ENSMUSG00000007872	978
ENSMUSG00000007880	37
ENSMUSG00000007891	26970
ENSMUSG00000007892	39258
ENSMUSG00000007944	0
ENSMUSG00000007950	2522
ENSMUSG00000007987	325
ENSMUSG00000007989	0
ENSMUSG00000008028	17
ENSMUSG00000008036	2992
ENSMUSG00000008090	622
ENSMUSG00000008129	5
ENSMUSG00000008136	552
ENSMUSG00000008140	9772
ENSMUSG00000008153	3
ENSMUSG00000008167	280
ENSMUSG00000008200	236
ENSMUSG00000008206	287
ENSMUSG00000008301	624
ENSMUSG00000008305	491
ENSMUSG00000008333	1638
ENSMUSG00000008373	704
ENSMUSG00000008384	658
ENSMUSG00000008393	1259
ENSMUSG00000008398	612
ENSMUSG00000008429	289
ENSMUSG00000008435	77
ENSMUSG00000008450	2123
ENSMUSG00000008475	3310
ENSMUSG00000008482	26
ENSMUSG00000008540	8292
ENSMUSG00000008601	409
ENSMUSG00000008604	1810
ENSMUSG00000008668	15935
ENSMUSG00000008683	18350
ENSMUSG00000008690	1763
ENSMUSG00000008730	0
ENSMUSG00000008734	6
ENSMUSG00000008763	10
ENSMUSG00000008822	718
ENSMUSG00000008855	1926
ENSMUSG00000008859	1582
ENSMUSG00000008892	4958
ENSMUSG00000008958	564
ENSMUSG00000008976	10
ENSMUSG00000008999	380
ENSMUSG00000009013	2715
ENSMUSG00000009030	27
ENSMUSG00000009035	80
ENSMUSG00000009070	0
ENSMUSG00000009073	8
ENSMUSG00000009076	1158
ENSMUSG00000009079	1996
ENSMUSG00000009090	1627
ENSMUSG00000009092	979
ENSMUSG00000009112	689
ENSMUSG00000009145	525
ENSMUSG00000009185	445
ENSMUSG00000009207	0
ENSMUSG00000009281	76881
ENSMUSG00000009291	9600
ENSMUSG00000009293	1366
ENSMUSG00000009356	27
ENSMUSG00000009378	5
ENSMUSG00000009394	64
ENSMUSG00000009418	0
ENSMUSG00000009470	346
ENSMUSG00000009535	17
ENSMUSG00000009545	281
ENSMUSG00000009549	3203
ENSMUSG00000009555	3630
ENSMUSG00000009563	1116
ENSMUSG00000009566	1500
ENSMUSG00000009575	257
ENSMUSG00000009614	1579
ENSMUSG00000009621	37
ENSMUSG00000009630	9023
ENSMUSG00000009633	147
ENSMUSG00000009640	925
ENSMUSG00000009647	4
ENSMUSG00000009681	281
ENSMUSG00000009687	156
ENSMUSG00000009733	174
ENSMUSG00000009739	0
ENSMUSG00000009741	642
ENSMUSG00000009772	2467
ENSMUSG00000009828	54
ENSMUSG00000009863	17400
ENSMUSG00000009876	150
ENSMUSG00000009894	25
ENSMUSG00000009905	50
ENSMUSG00000009907	495
ENSMUSG00000009927	11554
ENSMUSG00000010025	4492
ENSMUSG00000010045	2146
ENSMUSG00000010047	2302
ENSMUSG00000010048	1091
ENSMUSG00000010054	2654
ENSMUSG00000010057	672
ENSMUSG00000010064	4991
ENSMUSG00000010067	402
ENSMUSG00000010080	1414
ENSMUSG00000010095	6593
ENSMUSG00000010097	1920
ENSMUSG00000010110	1453
ENSMUSG00000010122	1333
ENSMUSG00000010136	2
ENSMUSG00000010154	97
ENSMUSG00000010205	1282
ENSMUSG00000010277	4986
ENSMUSG00000010290	40
ENSMUSG00000010307	565
ENSMUSG00000010342	135
ENSMUSG00000010358	402
ENSMUSG00000010362	391
ENSMUSG00000010376	3404
ENSMUSG00000010392	5
ENSMUSG00000010406	2310
ENSMUSG00000010453	984
ENSMUSG00000010517	2161
ENSMUSG00000010529	855
ENSMUSG00000010538	2
ENSMUSG00000010554	633
ENSMUSG00000010601	3
ENSMUSG00000010607	2876
ENSMUSG00000010608	675
ENSMUSG00000010609	599
ENSMUSG00000010651	23471
ENSMUSG00000010660	105
ENSMUSG00000010663	115
ENSMUSG00000010721	115
ENSMUSG00000010751	2317
ENSMUSG00000010755	3244
ENSMUSG00000010825	0
ENSMUSG00000010911	1120
ENSMUSG00000010914	2427
ENSMUSG00000010936	950
ENSMUSG00000011008	733
ENSMUSG00000011034	155
ENSMUSG00000011096	2539
ENSMUSG00000011114	2025
ENSMUSG00000011148	1160
ENSMUSG00000011158	576
ENSMUSG00000011179	4775
ENSMUSG00000011254	133
ENSMUSG00000011257	695
ENSMUSG00000011263	568
ENSMUSG00000011305	390
ENSMUSG00000011306	902
ENSMUSG00000011349	34
ENSMUSG00000011382	1870
ENSMUSG00000011463	5
ENSMUSG00000011589	7
ENSMUSG00000011752	8297
ENSMUSG00000011831	0
ENSMUSG00000011832	852
ENSMUSG00000011837	605
ENSMUSG00000011877	1139
ENSMUSG00000011884	914
ENSMUSG00000011958	38
ENSMUSG00000012017	200
ENSMUSG00000012076	0
ENSMUSG00000012114	791
ENSMUSG00000012117	1139
ENSMUSG00000012126	43
ENSMUSG00000012296	198
ENSMUSG00000012350	1
ENSMUSG00000012422	519
ENSMUSG00000012429	226
ENSMUSG00000012483	715
ENSMUSG00000012535	203
ENSMUSG00000012609	8
ENSMUSG00000012705	1
ENSMUSG00000012848	18999
ENSMUSG00000013089	0
ENSMUSG00000013150	534
ENSMUSG00000013155	224
ENSMUSG00000013160	5238
ENSMUSG00000013236	26
ENSMUSG00000013367	3
ENSMUSG00000013418	9
ENSMUSG00000013419	673
ENSMUSG00000013465	848
ENSMUSG00000013483	29
ENSMUSG00000013495	814
ENSMUSG00000013539	1262
ENSMUSG00000013584	599
ENSMUSG00000013593	13063
ENSMUSG00000013622	1042
ENSMUSG00000013629	77
ENSMUSG00000013646	721
ENSMUSG00000013662	3174
ENSMUSG00000013663	601
ENSMUSG00000013698	2141
ENSMUSG00000013707	177
ENSMUSG00000013736	857
ENSMUSG00000013787	3171
ENSMUSG00000013822	3796
ENSMUSG00000013833	817
ENSMUSG00000013846	206
ENSMUSG00000013858	4926
ENSMUSG00000013878	43
ENSMUSG00000013936	43
ENSMUSG00000013973	270
ENSMUSG00000013997	4402
ENSMUSG00000014074	0
ENSMUSG00000014075	993
ENSMUSG00000014077	5074
ENSMUSG00000014158	1144
ENSMUSG00000014177	1311
ENSMUSG00000014195	4077
ENSMUSG00000014226	1763
ENSMUSG00000014232	499
ENSMUSG00000014243	395
ENSMUSG00000014245	12
ENSMUSG00000014301	1323
ENSMUSG00000014303	4395
ENSMUSG00000014313	52898
ENSMUSG00000014329	587
ENSMUSG00000014349	2126
ENSMUSG00000014353	404
ENSMUSG00000014355	133
ENSMUSG00000014361	25
ENSMUSG00000014402	4223
ENSMUSG00000014418	148
ENSMUSG00000014426	388
ENSMUSG00000014444	1605
ENSMUSG00000014470	684
ENSMUSG00000014504	1282
ENSMUSG00000014543	0
ENSMUSG00000014551	1961
ENSMUSG00000014554	791
ENSMUSG00000014592	225
ENSMUSG00000014599	1
ENSMUSG00000014601	670
ENSMUSG00000014606	6605
ENSMUSG00000014609	11
ENSMUSG00000014633	730
ENSMUSG00000014668	417
ENSMUSG00000014748	2569
ENSMUSG00000014763	827
ENSMUSG00000014767	189
ENSMUSG00000014769	6874
ENSMUSG00000014771	633
ENSMUSG00000014773	64
ENSMUSG00000014776	18
ENSMUSG00000014778	151
ENSMUSG00000014791	380
ENSMUSG00000014813	35
ENSMUSG00000014846	105
ENSMUSG00000014850	572
ENSMUSG00000014856	1594
ENSMUSG00000014859	866
ENSMUSG00000014867	4945
ENSMUSG00000014905	1760
ENSMUSG00000014907	22
ENSMUSG00000014956	10314
ENSMUSG00000014959	2394
ENSMUSG00000014980	295
ENSMUSG00000015002	296
ENSMUSG00000015013	1908
ENSMUSG00000015016	1
ENSMUSG00000015023	248
ENSMUSG00000015027	280
ENSMUSG00000015053	138
ENSMUSG00000015083	146
ENSMUSG00000015085	23
ENSMUSG00000015087	2405
ENSMUSG00000015090	354
ENSMUSG00000015092	7794
ENSMUSG00000015093	25
ENSMUSG00000015094	787
ENSMUSG00000015095	1957
ENSMUSG00000015112	3157
ENSMUSG00000015120	2020
ENSMUSG00000015126	1332
ENSMUSG00000015127	70
ENSMUSG00000015133	32
ENSMUSG00000015134	3
ENSMUSG00000015143	386
ENSMUSG00000015149	2563
ENSMUSG00000015165	6345
ENSMUSG00000015176	441
ENSMUSG00000015189	17
ENSMUSG00000015202	586
ENSMUSG00000015247	777
ENSMUSG00000015312	914
ENSMUSG00000015335	517
ENSMUSG00000015341	2214
ENSMUSG00000015354	386
ENSMUSG00000015355	151
ENSMUSG00000015357	4555
ENSMUSG00000015363	1462
ENSMUSG00000015377	2
ENSMUSG00000015396	271
ENSMUSG00000015437	26
ENSMUSG00000015452	303
ENSMUSG00000015461	1005
ENSMUSG00000015468	119
ENSMUSG00000015474	2729
ENSMUSG00000015478	4262
ENSMUSG00000015488	475
ENSMUSG00000015501	0
ENSMUSG00000015522	89
ENSMUSG00000015536	902
ENSMUSG00000015542	731
ENSMUSG00000015568	9430
ENSMUSG00000015575	11193
ENSMUSG00000015597	120
ENSMUSG00000015599	0
ENSMUSG00000015605	391
ENSMUSG00000015619	284
ENSMUSG00000015647	2994
ENSMUSG00000015652	1064
ENSMUSG00000015653	3
ENSMUSG00000015656	49018
ENSMUSG00000015659	188
ENSMUSG00000015671	5243
ENSMUSG00000015672	1281
ENSMUSG00000015697	363
ENSMUSG00000015702	0
ENSMUSG00000015711	1619
ENSMUSG00000015714	3368
ENSMUSG00000015733	4190
ENSMUSG00000015745	533
ENSMUSG00000015747	693
ENSMUSG00000015748	269
ENSMUSG00000015749	156
ENSMUSG00000015750	4220
ENSMUSG00000015755	1249
ENSMUSG00000015757	60
ENSMUSG00000015759	2223
ENSMUSG00000015766	1576
ENSMUSG00000015776	1034
ENSMUSG00000015787	0
ENSMUSG00000015790	1452
ENSMUSG00000015804	1068
ENSMUSG00000015806	16922
ENSMUSG00000015837	8111
ENSMUSG00000015839	2265
ENSMUSG00000015843	20
ENSMUSG00000015846	3061
ENSMUSG00000015850	151
ENSMUSG00000015852	1
ENSMUSG00000015869	3930
ENSMUSG00000015889	1689
ENSMUSG00000015932	10310
ENSMUSG00000015937	2424
ENSMUSG00000015942	239
ENSMUSG00000015943	1975
ENSMUSG00000015947	133
ENSMUSG00000015950	0
ENSMUSG00000015961	1838
ENSMUSG00000015966	34
ENSMUSG00000015970	8031
ENSMUSG00000015971	861
ENSMUSG00000015994	1746
ENSMUSG00000016018	3264
ENSMUSG00000016024	254
ENSMUSG00000016087	2
ENSMUSG00000016128	1395
ENSMUSG00000016179	24
ENSMUSG00000016181	248
ENSMUSG00000016194	245
ENSMUSG00000016252	24719
ENSMUSG00000016253	1476
ENSMUSG00000016256	2570
ENSMUSG00000016257	2514
ENSMUSG00000016344	4250
ENSMUSG00000016349	265
ENSMUSG00000016356	144
ENSMUSG00000016386	25
ENSMUSG00000016458	393
ENSMUSG00000016481	5181
ENSMUSG00000016487	1363
ENSMUSG00000016493	2
ENSMUSG00000016494	1567
ENSMUSG00000016495	523
ENSMUSG00000016496	4
ENSMUSG00000016503	1757
ENSMUSG00000016510	73
ENSMUSG00000016520	737
ENSMUSG00000016526	20
ENSMUSG00000016528	2596
ENSMUSG00000016541	1575
ENSMUSG00000016554	2339
ENSMUSG00000016559	17188
ENSMUSG00000016619	329
ENSMUSG00000016637	782
ENSMUSG00000016664	910
ENSMUSG00000016756	586
ENSMUSG00000016757	546
ENSMUSG00000016758	0
ENSMUSG00000016831	1295
ENSMUSG00000016833	1522
ENSMUSG00000016918	308
ENSMUSG00000016921	379
ENSMUSG00000016933	658
ENSMUSG00000016940	1167
ENSMUSG00000016942	417
ENSMUSG00000016946	3959
ENSMUSG00000016984	299
ENSMUSG00000016995	85
ENSMUSG00000017002	28
ENSMUSG00000017009	1503
ENSMUSG00000017119	2306
ENSMUSG00000017132	140
ENSMUSG00000017144	7
ENSMUSG00000017176	544
ENSMUSG00000017195	0
ENSMUSG00000017210	507
ENSMUSG00000017221	3105
ENSMUSG00000017264	769
ENSMUSG00000017286	538
ENSMUSG00000017288	374
ENSMUSG00000017291	119
ENSMUSG00000017299	973
ENSMUSG00000017307	1746
ENSMUSG00000017309	0
ENSMUSG00000017376	132
ENSMUSG00000017386	4047
ENSMUSG00000017404	19012
ENSMUSG00000017405	289
ENSMUSG00000017421	1137
ENSMUSG00000017428	2039
ENSMUSG00000017453	5825
ENSMUSG00000017466	614
ENSMUSG00000017478	1191
ENSMUSG00000017485	1165
ENSMUSG00000017491	774
ENSMUSG00000017493	21595
ENSMUSG00000017548	2
ENSMUSG00000017561	5
ENSMUSG00000017615	16
ENSMUSG00000017631	1063
ENSMUSG00000017639	36
ENSMUSG00000017652	155
ENSMUSG00000017664	862
ENSMUSG00000017667	91
ENSMUSG00000017670	343
ENSMUSG00000017677	2148
ENSMUSG00000017679	0
ENSMUSG00000017686	1606
ENSMUSG00000017688	21
ENSMUSG00000017697	377
ENSMUSG00000017707	3445
ENSMUSG00000017713	76
ENSMUSG00000017715	535
ENSMUSG00000017716	87
ENSMUSG00000017718	1493
ENSMUSG00000017721	3911
ENSMUSG00000017723	10584
ENSMUSG00000017734	996
ENSMUSG00000017747	101
ENSMUSG00000017756	1722
ENSMUSG00000017760	18388
ENSMUSG00000017764	455
ENSMUSG00000017765	549
ENSMUSG00000017774	1684
ENSMUSG00000017776	26
ENSMUSG00000017778	14662
ENSMUSG00000017781	2708
ENSMUSG00000017801	1471
ENSMUSG00000017802	6675
ENSMUSG00000017830	184
ENSMUSG00000017831	2472
ENSMUSG00000017837	612
ENSMUSG00000017843	1355
ENSMUSG00000017858	940
ENSMUSG00000017861	4
ENSMUSG00000017868	1125
ENSMUSG00000017897	70
ENSMUSG00000017950	15839
ENSMUSG00000017969	265
ENSMUSG00000017978	64
ENSMUSG00000017999	429
ENSMUSG00000018008	3
ENSMUSG00000018012	6917
ENSMUSG00000018040	707
ENSMUSG00000018042	1410
ENSMUSG00000018076	0
ENSMUSG00000018126	224
ENSMUSG00000018143	386
ENSMUSG00000018160	72
ENSMUSG00000018166	738
ENSMUSG00000018167	982
ENSMUSG00000018171	4297
ENSMUSG00000018189	1017
ENSMUSG00000018196	1340
ENSMUSG00000018209	2
ENSMUSG00000018217	430
ENSMUSG00000018239	361
ENSMUSG00000018286	5617
ENSMUSG00000018287	2466
ENSMUSG00000018293	8098
ENSMUSG00000018322	1261
ENSMUSG00000018326	3506
ENSMUSG00000018339	592378
ENSMUSG00000018340	3191
ENSMUSG00000018347	170
ENSMUSG00000018363	179
ENSMUSG00000018372	139
ENSMUSG00000018377	8
ENSMUSG00000018378	689
ENSMUSG00000018379	2550
ENSMUSG00000018381	104
ENSMUSG00000018395	115
ENSMUSG00000018398	10
ENSMUSG00000018401	977
ENSMUSG00000018405	186
ENSMUSG00000018411	1099
ENSMUSG00000018412	757
ENSMUSG00000018415	78
ENSMUSG00000018417	149
ENSMUSG00000018425	778
ENSMUSG00000018428	152
ENSMUSG00000018433	580
ENSMUSG00000018442	1447
ENSMUSG00000018446	4563
ENSMUSG00000018449	345
ENSMUSG00000018459	24010
ENSMUSG00000018470	21
ENSMUSG00000018474	1435
ENSMUSG00000018476	303
ENSMUSG00000018481	497
ENSMUSG00000018500	3
ENSMUSG00000018501	994
ENSMUSG00000018507	275
ENSMUSG00000018509	1292
ENSMUSG00000018537	257
ENSMUSG00000018541	293
ENSMUSG00000018548	379
ENSMUSG00000018554	137
ENSMUSG00000018559	2553
ENSMUSG00000018565	1683
ENSMUSG00000018566	771
ENSMUSG00000018567	20436
ENSMUSG00000018569	1714
ENSMUSG00000018570	37
ENSMUSG00000018572	719
ENSMUSG00000018574	9635
ENSMUSG00000018581	187
ENSMUSG00000018583	4092
ENSMUSG00000018585	2873
ENSMUSG00000018593	3250
ENSMUSG00000018599	444
ENSMUSG00000018604	35
ENSMUSG00000018648	2
ENSMUSG00000018651	36
ENSMUSG00000018659	2154
ENSMUSG00000018661	2147
ENSMUSG00000018666	362
ENSMUSG00000018669	979
ENSMUSG00000018672	309
ENSMUSG00000018677	12802
ENSMUSG00000018678	292
ENSMUSG00000018697	459
ENSMUSG00000018698	0
ENSMUSG00000018707	3007
ENSMUSG00000018733	255
ENSMUSG00000018736	1450
ENSMUSG00000018740	190
ENSMUSG00000018750	14
ENSMUSG00000018752	917
ENSMUSG00000018761	3065
ENSMUSG00000018765	1424
ENSMUSG00000018770	26611
ENSMUSG00000018774	321
ENSMUSG00000018796	4365
ENSMUSG00000018800	19
ENSMUSG00000018809	92
ENSMUSG00000018819	434
ENSMUSG00000018820	1093
ENSMUSG00000018821	742
ENSMUSG00000018830	270
ENSMUSG00000018841	7
ENSMUSG00000018846	124
ENSMUSG00000018848	778
ENSMUSG00000018849	3876
ENSMUSG00000018858	1949
ENSMUSG00000018861	689
ENSMUSG00000018882	1256
ENSMUSG00000018899	373
ENSMUSG00000018900	2604
ENSMUSG00000018906	528
ENSMUSG00000018907	1
ENSMUSG00000018909	5
ENSMUSG00000018920	919
ENSMUSG00000018921	269
ENSMUSG00000018923	897
ENSMUSG00000018927	177
ENSMUSG00000018931	0
ENSMUSG00000018932	1196
ENSMUSG00000018965	4184
ENSMUSG00000018974	450
ENSMUSG00000018995	1367
ENSMUSG00000018999	225
ENSMUSG00000019027	23
ENSMUSG00000019039	1365
ENSMUSG00000019054	7004
ENSMUSG00000019055	244
ENSMUSG00000019066	19
ENSMUSG00000019080	441
ENSMUSG00000019082	46
ENSMUSG00000019132	5391
ENSMUSG00000019139	807
ENSMUSG00000019143	714
ENSMUSG00000019158	958
ENSMUSG00000019173	8476
ENSMUSG00000019179	17117
ENSMUSG00000019188	2821
ENSMUSG00000019189	556
ENSMUSG00000019194	2917
ENSMUSG00000019210	6623
ENSMUSG00000019232	14913
ENSMUSG00000019254	1600
ENSMUSG00000019261	496
ENSMUSG00000019278	3101
ENSMUSG00000019295	806
ENSMUSG00000019297	458
ENSMUSG00000019301	721
ENSMUSG00000019302	1158
ENSMUSG00000019303	6
ENSMUSG00000019312	1422
ENSMUSG00000019320	0
ENSMUSG00000019326	1
ENSMUSG00000019338	273
ENSMUSG00000019362	5960
ENSMUSG00000019370	20417
ENSMUSG00000019373	1410
ENSMUSG00000019428	4877
ENSMUSG00000019432	3589
ENSMUSG00000019437	683
ENSMUSG00000019461	599
ENSMUSG00000019467	310
ENSMUSG00000019470	924
ENSMUSG00000019471	5349
ENSMUSG00000019478	1420
ENSMUSG00000019487	1038
ENSMUSG00000019494	3198
ENSMUSG00000019505	11925
ENSMUSG00000019518	423
ENSMUSG00000019528	1014
ENSMUSG00000019539	527
ENSMUSG00000019577	1035
ENSMUSG00000019578	1872
ENSMUSG00000019579	1967
ENSMUSG00000019590	0
ENSMUSG00000019659	1518
ENSMUSG00000019689	934
ENSMUSG00000019710	5218
ENSMUSG00000019715	343
ENSMUSG00000019718	538
ENSMUSG00000019731	0
ENSMUSG00000019732	184
ENSMUSG00000019734	346
ENSMUSG00000019737	1938
ENSMUSG00000019762	126
ENSMUSG00000019763	1038
ENSMUSG00000019767	308
ENSMUSG00000019769	233
ENSMUSG00000019774	197
ENSMUSG00000019777	1670
ENSMUSG00000019779	44
ENSMUSG00000019782	1558
ENSMUSG00000019790	323
ENSMUSG00000019791	426
ENSMUSG00000019792	167
ENSMUSG00000019794	1142
ENSMUSG00000019795	788
ENSMUSG00000019796	8
ENSMUSG00000019797	1087
ENSMUSG00000019802	1502
ENSMUSG00000019804	8851
ENSMUSG00000019806	3378
ENSMUSG00000019809	453
ENSMUSG00000019810	3449
ENSMUSG00000019813	0
ENSMUSG00000019814	503
ENSMUSG00000019817	1004
ENSMUSG00000019818	6267
ENSMUSG00000019820	1
ENSMUSG00000019822	730
ENSMUSG00000019823	109
ENSMUSG00000019826	1
ENSMUSG00000019831	94
ENSMUSG00000019832	263
ENSMUSG00000019837	1645
ENSMUSG00000019838	258
ENSMUSG00000019841	130
ENSMUSG00000019842	207
ENSMUSG00000019843	243
ENSMUSG00000019846	3
ENSMUSG00000019848	3
ENSMUSG00000019849	302
ENSMUSG00000019851	1934
ENSMUSG00000019854	777
ENSMUSG00000019856	15
ENSMUSG00000019857	590
ENSMUSG00000019861	420
ENSMUSG00000019863	1014
ENSMUSG00000019864	672
ENSMUSG00000019866	120
ENSMUSG00000019868	847
ENSMUSG00000019872	7418
ENSMUSG00000019873	369
ENSMUSG00000019874	508
ENSMUSG00000019877	5376
ENSMUSG00000019878	106
ENSMUSG00000019883	717
ENSMUSG00000019889	589
ENSMUSG00000019891	269
ENSMUSG00000019893	1
ENSMUSG00000019897	995
ENSMUSG00000019899	146
ENSMUSG00000019906	1689
ENSMUSG00000019907	86
ENSMUSG00000019909	10
ENSMUSG00000019913	0
ENSMUSG00000019916	1684
ENSMUSG00000019917	87
ENSMUSG00000019923	2164
ENSMUSG00000019927	600
ENSMUSG00000019929	4676
ENSMUSG00000019942	0
ENSMUSG00000019943	405
ENSMUSG00000019944	9
ENSMUSG00000019945	161
ENSMUSG00000019947	0
ENSMUSG00000019948	209
ENSMUSG00000019951	857
ENSMUSG00000019952	347
ENSMUSG00000019960	1983
ENSMUSG00000019961	184
ENSMUSG00000019969	659
ENSMUSG00000019970	15552
ENSMUSG00000019971	64
ENSMUSG00000019975	204
ENSMUSG00000019977	1447
ENSMUSG00000019978	2
ENSMUSG00000019984	233
ENSMUSG00000019986	5
ENSMUSG00000019988	197
ENSMUSG00000019989	124
ENSMUSG00000019996	1312
ENSMUSG00000019997	7595
ENSMUSG00000019998	2480
ENSMUSG00000020000	129
ENSMUSG00000020003	889
ENSMUSG00000020009	1640
ENSMUSG00000020015	2942
ENSMUSG00000020018	953
ENSMUSG00000020019	305
ENSMUSG00000020022	11181
ENSMUSG00000020024	61
ENSMUSG00000020029	29074
ENSMUSG00000020034	638
ENSMUSG00000020038	351
ENSMUSG00000020044	5655
ENSMUSG00000020048	13670
ENSMUSG00000020051	62678
ENSMUSG00000020056	1034
ENSMUSG00000020059	437
ENSMUSG00000020061	108
ENSMUSG00000020062	0
ENSMUSG00000020063	1
ENSMUSG00000020064	879
ENSMUSG00000020068	87
ENSMUSG00000020069	675
ENSMUSG00000020072	4734
ENSMUSG00000020074	769
ENSMUSG00000020075	4
ENSMUSG00000020076	838
ENSMUSG00000020077	302
ENSMUSG00000020078	2399
ENSMUSG00000020079	860
ENSMUSG00000020083	17
ENSMUSG00000020085	436
ENSMUSG00000020087	1383
ENSMUSG00000020088	3162
ENSMUSG00000020089	1918
ENSMUSG00000020091	11
ENSMUSG00000020092	0
ENSMUSG00000020097	24
ENSMUSG00000020098	16602
ENSMUSG00000020100	0
ENSMUSG00000020102	1573
ENSMUSG00000020105	62
ENSMUSG00000020107	1551
ENSMUSG00000020108	922
ENSMUSG00000020109	530
ENSMUSG00000020111	1088
ENSMUSG00000020114	1222
ENSMUSG00000020115	602
ENSMUSG00000020116	2175
ENSMUSG00000020120	36
ENSMUSG00000020122	1347
ENSMUSG00000020123	415
ENSMUSG00000020124	1003
ENSMUSG00000020128	747
ENSMUSG00000020130	1177
ENSMUSG00000020132	1966
ENSMUSG00000020133	2747
ENSMUSG00000020134	0
ENSMUSG00000020137	145
ENSMUSG00000020142	118
ENSMUSG00000020143	6
ENSMUSG00000020149	6885
ENSMUSG00000020150	5800
ENSMUSG00000020152	241
ENSMUSG00000020153	6662
ENSMUSG00000020154	167
ENSMUSG00000020156	203
ENSMUSG00000020160	1
ENSMUSG00000020163	17215
ENSMUSG00000020166	944
ENSMUSG00000020167	736
ENSMUSG00000020171	565
ENSMUSG00000020173	1648
ENSMUSG00000020178	12
ENSMUSG00000020180	3806
ENSMUSG00000020182	4148
ENSMUSG00000020184	1364
ENSMUSG00000020186	21153
ENSMUSG00000020189	310
ENSMUSG00000020190	1335
ENSMUSG00000020196	524
ENSMUSG00000020198	2315
ENSMUSG00000020205	0
ENSMUSG00000020211	188
ENSMUSG00000020212	88
ENSMUSG00000020219	6419
ENSMUSG00000020220	884
ENSMUSG00000020224	1554
ENSMUSG00000020225	5381
ENSMUSG00000020227	914
ENSMUSG00000020230	426
ENSMUSG00000020232	742
ENSMUSG00000020234	1694
ENSMUSG00000020235	514
ENSMUSG00000020238	1456
ENSMUSG00000020241	290
ENSMUSG00000020246	189
ENSMUSG00000020248	538
ENSMUSG00000020250	1300
ENSMUSG00000020251	6
ENSMUSG00000020253	130
ENSMUSG00000020257	1210
ENSMUSG00000020258	5101
ENSMUSG00000020260	192
ENSMUSG00000020263	764
ENSMUSG00000020265	3123
ENSMUSG00000020267	14016
ENSMUSG00000020268	466
ENSMUSG00000020271	8
ENSMUSG00000020277	672
ENSMUSG00000020280	155
ENSMUSG00000020282	628
ENSMUSG00000020283	1412
ENSMUSG00000020284	722
ENSMUSG00000020287	589
ENSMUSG00000020288	1115
ENSMUSG00000020289	426
ENSMUSG00000020290	858
ENSMUSG00000020297	111
ENSMUSG00000020305	137
ENSMUSG00000020307	2240
ENSMUSG00000020308	1457
ENSMUSG00000020309	0
ENSMUSG00000020311	5352
ENSMUSG00000020312	126
ENSMUSG00000020315	6456
ENSMUSG00000020319	208
ENSMUSG00000020321	28859
ENSMUSG00000020325	16
ENSMUSG00000020326	4036
ENSMUSG00000020328	461
ENSMUSG00000020329	802
ENSMUSG00000020334	577
ENSMUSG00000020335	0
ENSMUSG00000020340	1111
ENSMUSG00000020346	3153
ENSMUSG00000020349	434
ENSMUSG00000020357	2
ENSMUSG00000020358	4425
ENSMUSG00000020359	612
ENSMUSG00000020361	3796
ENSMUSG00000020364	137
ENSMUSG00000020366	2547
ENSMUSG00000020368	23353
ENSMUSG00000020372	13394
ENSMUSG00000020375	481
ENSMUSG00000020376	903
ENSMUSG00000020377	122
ENSMUSG00000020380	186
ENSMUSG00000020385	748
ENSMUSG00000020386	4208
ENSMUSG00000020388	128
ENSMUSG00000020390	5166
ENSMUSG00000020392	1116
ENSMUSG00000020397	589
ENSMUSG00000020400	2671
ENSMUSG00000020401	55
ENSMUSG00000020402	16782
ENSMUSG00000020407	315
ENSMUSG00000020409	1501
ENSMUSG00000020412	662
ENSMUSG00000020415	18
ENSMUSG00000020422	0
ENSMUSG00000020423	160
ENSMUSG00000020424	380
ENSMUSG00000020427	11436
ENSMUSG00000020429	1308
ENSMUSG00000020430	1462
ENSMUSG00000020432	32487
ENSMUSG00000020437	34
ENSMUSG00000020439	989
ENSMUSG00000020440	2487
ENSMUSG00000020441	758
ENSMUSG00000020444	1997
ENSMUSG00000020447	16
ENSMUSG00000020448	1035
ENSMUSG00000020451	365
ENSMUSG00000020453	509
ENSMUSG00000020454	361
ENSMUSG00000020455	191
ENSMUSG00000020456	7833
ENSMUSG00000020457	1397
ENSMUSG00000020458	4236
ENSMUSG00000020459	631
ENSMUSG00000020460	5858
ENSMUSG00000020462	1330
ENSMUSG00000020463	149
ENSMUSG00000020464	798
ENSMUSG00000020467	619
ENSMUSG00000020471	905
ENSMUSG00000020472	945
ENSMUSG00000020473	1448
ENSMUSG00000020474	207
ENSMUSG00000020475	925
ENSMUSG00000020476	3073
ENSMUSG00000020477	1094
ENSMUSG00000020482	96
ENSMUSG00000020483	14768
ENSMUSG00000020484	2155
ENSMUSG00000020485	4014
ENSMUSG00000020486	565
ENSMUSG00000020491	0
ENSMUSG00000020492	935
ENSMUSG00000020495	200
ENSMUSG00000020496	4657
ENSMUSG00000020513	118
ENSMUSG00000020514	1132
ENSMUSG00000020515	1623
ENSMUSG00000020516	623
ENSMUSG00000020519	873
ENSMUSG00000020520	5
ENSMUSG00000020521	817
ENSMUSG00000020523	1090
ENSMUSG00000020525	561
ENSMUSG00000020527	806
ENSMUSG00000020528	402
ENSMUSG00000020530	1071
ENSMUSG00000020532	282
ENSMUSG00000020534	1517
ENSMUSG00000020536	131
ENSMUSG00000020537	1429
ENSMUSG00000020538	858
ENSMUSG00000020541	1122
ENSMUSG00000020544	179
ENSMUSG00000020547	547
ENSMUSG00000020549	1426
ENSMUSG00000020553	406
ENSMUSG00000020561	280
ENSMUSG00000020562	243
ENSMUSG00000020564	632
ENSMUSG00000020570	4483
ENSMUSG00000020571	7366
ENSMUSG00000020572	1985
ENSMUSG00000020576	831
ENSMUSG00000020577	826
ENSMUSG00000020580	60
ENSMUSG00000020585	7671
ENSMUSG00000020589	48
ENSMUSG00000020590	250
ENSMUSG00000020592	0
ENSMUSG00000020593	0
ENSMUSG00000020594	2190
ENSMUSG00000020598	0
ENSMUSG00000020601	25
ENSMUSG00000020604	7
ENSMUSG00000020605	30
ENSMUSG00000020608	566
ENSMUSG00000020610	1211
ENSMUSG00000020611	0
ENSMUSG00000020612	3182
ENSMUSG00000020614	44
ENSMUSG00000020621	833
ENSMUSG00000020623	242
ENSMUSG00000020628	470
ENSMUSG00000020629	7493
ENSMUSG00000020630	159
ENSMUSG00000020634	0
ENSMUSG00000020635	8
ENSMUSG00000020640	184
ENSMUSG00000020644	5594
ENSMUSG00000020646	0
ENSMUSG00000020647	0
ENSMUSG00000020649	0
ENSMUSG00000020650	7551
ENSMUSG00000020651	3664
ENSMUSG00000020653	86
ENSMUSG00000020654	1935
ENSMUSG00000020659	4
ENSMUSG00000020660	387
ENSMUSG00000020661	0
ENSMUSG00000020664	5567
ENSMUSG00000020669	577
ENSMUSG00000020671	2571
ENSMUSG00000020672	1
ENSMUSG00000020677	481
ENSMUSG00000020679	2216
ENSMUSG00000020680	2201
ENSMUSG00000020681	378
ENSMUSG00000020682	315
ENSMUSG00000020687	115
ENSMUSG00000020691	132
ENSMUSG00000020692	191
ENSMUSG00000020694	382
ENSMUSG00000020695	32
ENSMUSG00000020696	26
ENSMUSG00000020697	85
ENSMUSG00000020700	79
ENSMUSG00000020705	615
ENSMUSG00000020706	1422
ENSMUSG00000020707	49
ENSMUSG00000020708	4054
ENSMUSG00000020709	16
ENSMUSG00000020716	10
ENSMUSG00000020717	2142
ENSMUSG00000020718	198
ENSMUSG00000020719	11739
ENSMUSG00000020720	2743
ENSMUSG00000020721	36
ENSMUSG00000020728	20
ENSMUSG00000020733	3297
ENSMUSG00000020734	736
ENSMUSG00000020736	504
ENSMUSG00000020737	856
ENSMUSG00000020738	4593
ENSMUSG00000020739	397
ENSMUSG00000020740	638
ENSMUSG00000020741	6763
ENSMUSG00000020743	1224
ENSMUSG00000020744	1543
ENSMUSG00000020745	1755
ENSMUSG00000020747	984
ENSMUSG00000020752	461
ENSMUSG00000020755	730
ENSMUSG00000020758	61
ENSMUSG00000020766	2636
ENSMUSG00000020770	27
ENSMUSG00000020773	135
ENSMUSG00000020774	2391
ENSMUSG00000020775	2616
ENSMUSG00000020776	1059
ENSMUSG00000020777	2250
ENSMUSG00000020778	209
ENSMUSG00000020780	1381
ENSMUSG00000020781	396
ENSMUSG00000020782	817
ENSMUSG00000020783	290
ENSMUSG00000020785	0
ENSMUSG00000020788	393
ENSMUSG00000020790	45
ENSMUSG00000020792	1685
ENSMUSG00000020794	987
ENSMUSG00000020798	134
ENSMUSG00000020801	455
ENSMUSG00000020802	2
ENSMUSG00000020803	7120
ENSMUSG00000020806	0
ENSMUSG00000020807	4
ENSMUSG00000020810	544
ENSMUSG00000020811	51
ENSMUSG00000020814	587
ENSMUSG00000020817	329
ENSMUSG00000020818	1006
ENSMUSG00000020821	4635
ENSMUSG00000020823	946
ENSMUSG00000020827	1859
ENSMUSG00000020828	221
ENSMUSG00000020829	649
ENSMUSG00000020830	1
ENSMUSG00000020831	509
ENSMUSG00000020832	1728
ENSMUSG00000020834	567
ENSMUSG00000020839	3
ENSMUSG00000020840	963
ENSMUSG00000020841	41
ENSMUSG00000020843	1081
ENSMUSG00000020844	543
ENSMUSG00000020847	199
ENSMUSG00000020849	14423
ENSMUSG00000020850	1899
ENSMUSG00000020859	381
ENSMUSG00000020863	837
ENSMUSG00000020864	1011
ENSMUSG00000020865	187
ENSMUSG00000020868	522
ENSMUSG00000020869	1414
ENSMUSG00000020871	235
ENSMUSG00000020873	3739
ENSMUSG00000020875	748
ENSMUSG00000020876	68
ENSMUSG00000020877	1855
ENSMUSG00000020878	46
ENSMUSG00000020883	415
ENSMUSG00000020886	28
ENSMUSG00000020888	149
ENSMUSG00000020889	725
ENSMUSG00000020893	1499
ENSMUSG00000020895	347
ENSMUSG00000020897	2
ENSMUSG00000020898	128
ENSMUSG00000020899	151
ENSMUSG00000020900	51
ENSMUSG00000020903	1243
ENSMUSG00000020910	41
ENSMUSG00000020911	281
ENSMUSG00000020917	1271
ENSMUSG00000020918	977
ENSMUSG00000020919	75
ENSMUSG00000020921	134
ENSMUSG00000020922	1739
ENSMUSG00000020923	2098
ENSMUSG00000020925	27
ENSMUSG00000020929	1435
ENSMUSG00000020930	86
ENSMUSG00000020935	1083
ENSMUSG00000020936	954
ENSMUSG00000020937	52
ENSMUSG00000020941	240
ENSMUSG00000020946	1458
ENSMUSG00000020949	1952
ENSMUSG00000020952	835
ENSMUSG00000020953	125
ENSMUSG00000020954	253
ENSMUSG00000020955	1283
ENSMUSG00000020956	452
ENSMUSG00000020961	0
ENSMUSG00000020964	0
ENSMUSG00000020973	179
ENSMUSG00000020978	1424
ENSMUSG00000020982	328
ENSMUSG00000020986	1016
ENSMUSG00000020988	34
ENSMUSG00000020990	7323
ENSMUSG00000020993	670
ENSMUSG00000020994	339
ENSMUSG00000021000	1677
ENSMUSG00000021003	515
ENSMUSG00000021007	367
ENSMUSG00000021009	2
ENSMUSG00000021012	1652
ENSMUSG00000021013	46
ENSMUSG00000021018	780
ENSMUSG00000021022	174
ENSMUSG00000021023	1391
ENSMUSG00000021024	4530
ENSMUSG00000021025	2078
ENSMUSG00000021027	268
ENSMUSG00000021028	128
ENSMUSG00000021032	0
ENSMUSG00000021033	18621
ENSMUSG00000021036	1971
ENSMUSG00000021037	5046
ENSMUSG00000021038	616
ENSMUSG00000021039	1519
ENSMUSG00000021040	1904
ENSMUSG00000021044	101
ENSMUSG00000021048	5164
ENSMUSG00000021051	688
ENSMUSG00000021054	730
ENSMUSG00000021061	38
ENSMUSG00000021065	2416
ENSMUSG00000021066	24
ENSMUSG00000021067	1009
ENSMUSG00000021068	0
ENSMUSG00000021069	30
ENSMUSG00000021072	2192
ENSMUSG00000021076	1743
ENSMUSG00000021079	543
ENSMUSG00000021087	267
ENSMUSG00000021091	396
ENSMUSG00000021094	7041
ENSMUSG00000021096	2809
ENSMUSG00000021097	902
ENSMUSG00000021102	5081
ENSMUSG00000021103	545
ENSMUSG00000021108	96
ENSMUSG00000021109	1072
ENSMUSG00000021111	2575
ENSMUSG00000021112	69
ENSMUSG00000021113	35
ENSMUSG00000021114	2807
ENSMUSG00000021115	168
ENSMUSG00000021116	741
ENSMUSG00000021118	0
ENSMUSG00000021120	378
ENSMUSG00000021123	1218
ENSMUSG00000021125	4378
ENSMUSG00000021127	348
ENSMUSG00000021131	2789
ENSMUSG00000021134	3850
[truncated: 8,697 more rows]

## Sheet: Table S9
Ensembl gene ID	rounded expected count
ENSMUSG00000000001	2395
ENSMUSG00000000028	5
ENSMUSG00000000049	4067
ENSMUSG00000000056	727
ENSMUSG00000000058	1051
ENSMUSG00000000078	366
ENSMUSG00000000085	291
ENSMUSG00000000088	10170
ENSMUSG00000000093	887
ENSMUSG00000000126	22
ENSMUSG00000000127	301
ENSMUSG00000000131	1487
ENSMUSG00000000142	78
ENSMUSG00000000148	415
ENSMUSG00000000149	9232
ENSMUSG00000000154	5164
ENSMUSG00000000159	2700
ENSMUSG00000000167	440
ENSMUSG00000000168	3215
ENSMUSG00000000171	7009
ENSMUSG00000000184	52
ENSMUSG00000000194	1640
ENSMUSG00000000204	249
ENSMUSG00000000216	2291
ENSMUSG00000000244	3
ENSMUSG00000000248	29
ENSMUSG00000000253	1940
ENSMUSG00000000275	420
ENSMUSG00000000276	48
ENSMUSG00000000278	12503
ENSMUSG00000000282	796
ENSMUSG00000000290	141
ENSMUSG00000000295	201
ENSMUSG00000000296	243
ENSMUSG00000000301	460
ENSMUSG00000000303	1079
ENSMUSG00000000305	511
ENSMUSG00000000308	1058
ENSMUSG00000000317	62
ENSMUSG00000000318	13
ENSMUSG00000000320	37
ENSMUSG00000000325	13732
ENSMUSG00000000339	412
ENSMUSG00000000340	3016
ENSMUSG00000000346	7722
ENSMUSG00000000359	199
ENSMUSG00000000374	1592
ENSMUSG00000000378	609
ENSMUSG00000000384	1807
ENSMUSG00000000385	4383
ENSMUSG00000000386	9
ENSMUSG00000000392	27
ENSMUSG00000000399	6030
ENSMUSG00000000409	378
ENSMUSG00000000411	41
ENSMUSG00000000416	109
ENSMUSG00000000420	1079
ENSMUSG00000000440	81
ENSMUSG00000000441	6148
ENSMUSG00000000486	58
ENSMUSG00000000489	292
ENSMUSG00000000530	553
ENSMUSG00000000531	44
ENSMUSG00000000532	691
ENSMUSG00000000538	2750
ENSMUSG00000000544	18
ENSMUSG00000000552	87
ENSMUSG00000000555	417
ENSMUSG00000000561	1126
ENSMUSG00000000563	17366
ENSMUSG00000000568	1693
ENSMUSG00000000581	446
ENSMUSG00000000594	949
ENSMUSG00000000600	657
ENSMUSG00000000605	3212
ENSMUSG00000000628	19
ENSMUSG00000000631	4014
ENSMUSG00000000673	13970
ENSMUSG00000000682	7
ENSMUSG00000000686	58
ENSMUSG00000000690	579
ENSMUSG00000000693	960
ENSMUSG00000000708	2465
ENSMUSG00000000711	5182
ENSMUSG00000000732	590
ENSMUSG00000000738	2030
ENSMUSG00000000739	29
ENSMUSG00000000740	8153
ENSMUSG00000000743	2299
ENSMUSG00000000751	1977
ENSMUSG00000000753	6379
ENSMUSG00000000759	491
ENSMUSG00000000776	312
ENSMUSG00000000782	34
ENSMUSG00000000791	13
ENSMUSG00000000804	1282
ENSMUSG00000000805	6517
ENSMUSG00000000811	479
ENSMUSG00000000823	437
ENSMUSG00000000826	1904
ENSMUSG00000000827	1158
ENSMUSG00000000876	413
ENSMUSG00000000884	124
ENSMUSG00000000901	120
ENSMUSG00000000902	1691
ENSMUSG00000000903	5
ENSMUSG00000000915	1560
ENSMUSG00000000916	408
ENSMUSG00000000934	245
ENSMUSG00000000938	924
ENSMUSG00000000942	9
ENSMUSG00000000948	625
ENSMUSG00000000957	520
ENSMUSG00000000958	7733
ENSMUSG00000000959	451
ENSMUSG00000000976	471
ENSMUSG00000000982	2
ENSMUSG00000001014	2
ENSMUSG00000001016	2196
ENSMUSG00000001017	1250
ENSMUSG00000001018	568
ENSMUSG00000001020	436
ENSMUSG00000001021	2
ENSMUSG00000001023	2
ENSMUSG00000001025	3352
ENSMUSG00000001029	426
ENSMUSG00000001034	195
ENSMUSG00000001036	348
ENSMUSG00000001039	660
ENSMUSG00000001052	929
ENSMUSG00000001053	181
ENSMUSG00000001054	695
ENSMUSG00000001056	766
ENSMUSG00000001062	574
ENSMUSG00000001065	210
ENSMUSG00000001082	471
ENSMUSG00000001089	642
ENSMUSG00000001095	4458
ENSMUSG00000001098	712
ENSMUSG00000001100	4063
ENSMUSG00000001105	597
ENSMUSG00000001119	305
ENSMUSG00000001120	65
ENSMUSG00000001123	91
ENSMUSG00000001138	853
ENSMUSG00000001143	924
ENSMUSG00000001150	1689
ENSMUSG00000001151	2611
ENSMUSG00000001155	134
ENSMUSG00000001156	295
ENSMUSG00000001157	1241
ENSMUSG00000001158	175
ENSMUSG00000001175	3092
ENSMUSG00000001211	8337
ENSMUSG00000001225	3
ENSMUSG00000001227	182
ENSMUSG00000001229	1079
ENSMUSG00000001240	270
ENSMUSG00000001247	1137
ENSMUSG00000001248	1159
ENSMUSG00000001249	12317
ENSMUSG00000001270	5048
ENSMUSG00000001280	492
ENSMUSG00000001281	13
ENSMUSG00000001285	753
ENSMUSG00000001288	262
ENSMUSG00000001289	1511
ENSMUSG00000001300	1110
ENSMUSG00000001305	491
ENSMUSG00000001313	69
ENSMUSG00000001323	984
ENSMUSG00000001333	29
ENSMUSG00000001334	26
ENSMUSG00000001348	2229
ENSMUSG00000001349	58
ENSMUSG00000001366	2572
ENSMUSG00000001376	799
ENSMUSG00000001379	2492
ENSMUSG00000001380	895
ENSMUSG00000001383	1735
ENSMUSG00000001403	35
ENSMUSG00000001415	2781
ENSMUSG00000001416	4160
ENSMUSG00000001417	1529
ENSMUSG00000001418	3574
ENSMUSG00000001419	1005
ENSMUSG00000001420	1610
ENSMUSG00000001424	3808
ENSMUSG00000001435	2352
ENSMUSG00000001436	1357
ENSMUSG00000001440	4892
ENSMUSG00000001441	4014
ENSMUSG00000001444	7
ENSMUSG00000001445	1442
ENSMUSG00000001467	1305
ENSMUSG00000001472	4990
ENSMUSG00000001473	497
ENSMUSG00000001482	522
ENSMUSG00000001493	2
ENSMUSG00000001504	322
ENSMUSG00000001506	149
ENSMUSG00000001507	2044
ENSMUSG00000001508	10
ENSMUSG00000001517	14
ENSMUSG00000001518	262
ENSMUSG00000001520	424
ENSMUSG00000001521	528
ENSMUSG00000001524	450
ENSMUSG00000001525	1175
ENSMUSG00000001542	2309
ENSMUSG00000001552	3961
ENSMUSG00000001555	36
ENSMUSG00000001569	544
ENSMUSG00000001576	1740
ENSMUSG00000001583	554
ENSMUSG00000001588	53
ENSMUSG00000001604	1470
ENSMUSG00000001627	1396
ENSMUSG00000001630	206
ENSMUSG00000001632	538
ENSMUSG00000001642	4083
ENSMUSG00000001657	15
ENSMUSG00000001661	13
ENSMUSG00000001663	2457
ENSMUSG00000001665	4252
ENSMUSG00000001666	4102
ENSMUSG00000001670	70
ENSMUSG00000001672	464
ENSMUSG00000001674	885
ENSMUSG00000001687	1610
ENSMUSG00000001700	519
ENSMUSG00000001707	384
ENSMUSG00000001729	3121
ENSMUSG00000001739	142
ENSMUSG00000001741	87
ENSMUSG00000001750	368
ENSMUSG00000001751	1107
ENSMUSG00000001755	2936
ENSMUSG00000001761	775
ENSMUSG00000001763	1644
ENSMUSG00000001767	639
ENSMUSG00000001768	2604
ENSMUSG00000001773	10066
ENSMUSG00000001774	1109
ENSMUSG00000001783	2389
ENSMUSG00000001785	581
ENSMUSG00000001786	1645
ENSMUSG00000001802	18
ENSMUSG00000001827	17065
ENSMUSG00000001829	1304
ENSMUSG00000001833	1839
ENSMUSG00000001844	431
ENSMUSG00000001855	2395
ENSMUSG00000001864	2898
ENSMUSG00000001865	11
ENSMUSG00000001870	615
ENSMUSG00000001891	4696
ENSMUSG00000001909	907
ENSMUSG00000001910	1735
ENSMUSG00000001911	134
ENSMUSG00000001930	81
ENSMUSG00000001942	2159
ENSMUSG00000001943	108
ENSMUSG00000001946	506
ENSMUSG00000001948	112
ENSMUSG00000001983	1337
ENSMUSG00000001995	370
ENSMUSG00000001998	130
ENSMUSG00000001999	580
ENSMUSG00000002017	1115
ENSMUSG00000002020	22
ENSMUSG00000002028	566
ENSMUSG00000002031	1247
ENSMUSG00000002032	37
ENSMUSG00000002033	14
ENSMUSG00000002043	642
ENSMUSG00000002052	1382
ENSMUSG00000002055	34
ENSMUSG00000002058	166
ENSMUSG00000002059	1061
ENSMUSG00000002064	1727
ENSMUSG00000002068	5
ENSMUSG00000002076	42
ENSMUSG00000002083	106
ENSMUSG00000002102	2770
ENSMUSG00000002103	6
ENSMUSG00000002105	834
ENSMUSG00000002107	111
ENSMUSG00000002108	3653
ENSMUSG00000002109	217
ENSMUSG00000002111	72
ENSMUSG00000002129	2134
ENSMUSG00000002147	1181
ENSMUSG00000002190	173
ENSMUSG00000002204	70265
ENSMUSG00000002205	1512
ENSMUSG00000002210	431
ENSMUSG00000002221	362
ENSMUSG00000002222	1456
ENSMUSG00000002227	493
ENSMUSG00000002228	265
ENSMUSG00000002233	4026
ENSMUSG00000002249	383
ENSMUSG00000002250	1073
ENSMUSG00000002257	135
ENSMUSG00000002265	244
ENSMUSG00000002274	3072
ENSMUSG00000002279	533
ENSMUSG00000002280	1702
ENSMUSG00000002289	58
ENSMUSG00000002297	45
ENSMUSG00000002307	1509
ENSMUSG00000002308	683
ENSMUSG00000002319	1241
ENSMUSG00000002320	1721
ENSMUSG00000002324	40
ENSMUSG00000002325	853
ENSMUSG00000002326	614
ENSMUSG00000002329	220
ENSMUSG00000002332	1064
ENSMUSG00000002342	246
ENSMUSG00000002343	277
ENSMUSG00000002345	650
ENSMUSG00000002346	756
ENSMUSG00000002365	3913
ENSMUSG00000002372	1883
ENSMUSG00000002379	4729
ENSMUSG00000002393	4523
ENSMUSG00000002395	1128
ENSMUSG00000002396	1055
ENSMUSG00000002409	1316
ENSMUSG00000002413	304
ENSMUSG00000002416	3150
ENSMUSG00000002455	2069
ENSMUSG00000002458	35
ENSMUSG00000002459	13
ENSMUSG00000002475	4101
ENSMUSG00000002477	405
ENSMUSG00000002486	230
ENSMUSG00000002489	335
ENSMUSG00000002496	1218
ENSMUSG00000002500	5
ENSMUSG00000002504	1695
ENSMUSG00000002524	1879
ENSMUSG00000002546	1950
ENSMUSG00000002550	1868
ENSMUSG00000002565	2050
ENSMUSG00000002578	47
ENSMUSG00000002602	833
ENSMUSG00000002603	335
ENSMUSG00000002608	962
ENSMUSG00000002617	741
ENSMUSG00000002625	1442
ENSMUSG00000002633	4
ENSMUSG00000002635	88
ENSMUSG00000002658	1136
ENSMUSG00000002660	2050
ENSMUSG00000002661	1042
ENSMUSG00000002668	1466
ENSMUSG00000002679	452
ENSMUSG00000002688	507
ENSMUSG00000002699	32
ENSMUSG00000002718	1574
ENSMUSG00000002728	1598
ENSMUSG00000002731	629
ENSMUSG00000002732	43
ENSMUSG00000002733	793
ENSMUSG00000002741	3061
ENSMUSG00000002748	1555
ENSMUSG00000002763	2594
ENSMUSG00000002767	1914
ENSMUSG00000002769	258
ENSMUSG00000002771	3
ENSMUSG00000002778	3874
ENSMUSG00000002781	510
ENSMUSG00000002797	1312
ENSMUSG00000002799	263
ENSMUSG00000002803	740
ENSMUSG00000002804	816
ENSMUSG00000002808	88
ENSMUSG00000002812	2829
ENSMUSG00000002814	617
ENSMUSG00000002820	943
ENSMUSG00000002825	202
ENSMUSG00000002831	46
ENSMUSG00000002833	734
ENSMUSG00000002835	75
ENSMUSG00000002844	515
ENSMUSG00000002845	258
ENSMUSG00000002846	893
ENSMUSG00000002847	439
ENSMUSG00000002870	216
ENSMUSG00000002871	1058
ENSMUSG00000002881	855
ENSMUSG00000002885	326
ENSMUSG00000002897	403
ENSMUSG00000002900	1986
ENSMUSG00000002908	495
ENSMUSG00000002910	565
ENSMUSG00000002944	281
ENSMUSG00000002948	1192
ENSMUSG00000002949	2084
ENSMUSG00000002957	5849
ENSMUSG00000002963	3667
ENSMUSG00000002968	4012
ENSMUSG00000002980	6540
ENSMUSG00000002981	6966
ENSMUSG00000002983	147
ENSMUSG00000002984	1542
ENSMUSG00000002985	34778
ENSMUSG00000002992	2061
ENSMUSG00000002997	69
ENSMUSG00000003031	1093
ENSMUSG00000003032	283
ENSMUSG00000003033	1207
ENSMUSG00000003037	2555
ENSMUSG00000003039	2698
ENSMUSG00000003051	1312
ENSMUSG00000003053	166466
ENSMUSG00000003062	786
ENSMUSG00000003068	3112
ENSMUSG00000003072	10856
ENSMUSG00000003099	2886
ENSMUSG00000003119	372
ENSMUSG00000003123	530
ENSMUSG00000003131	845
ENSMUSG00000003134	745
ENSMUSG00000003135	2806
ENSMUSG00000003154	198
ENSMUSG00000003161	2408
ENSMUSG00000003178	136
ENSMUSG00000003184	945
ENSMUSG00000003190	119
ENSMUSG00000003198	124
ENSMUSG00000003199	3282
ENSMUSG00000003206	34
ENSMUSG00000003208	423
ENSMUSG00000003226	3833
ENSMUSG00000003228	1081
ENSMUSG00000003233	1010
ENSMUSG00000003234	2626
ENSMUSG00000003235	2143
ENSMUSG00000003269	1098
ENSMUSG00000003271	4
ENSMUSG00000003273	301
ENSMUSG00000003282	5
ENSMUSG00000003283	18
ENSMUSG00000003299	2011
ENSMUSG00000003308	1263
ENSMUSG00000003309	1180
ENSMUSG00000003316	2704
ENSMUSG00000003344	2119
ENSMUSG00000003345	3872
ENSMUSG00000003346	2269
ENSMUSG00000003348	254
ENSMUSG00000003352	315
ENSMUSG00000003354	3
ENSMUSG00000003355	72
ENSMUSG00000003360	2139
ENSMUSG00000003363	5078
ENSMUSG00000003378	318
ENSMUSG00000003379	61
ENSMUSG00000003380	4403
ENSMUSG00000003382	121
ENSMUSG00000003402	4820
ENSMUSG00000003410	3
ENSMUSG00000003418	3
ENSMUSG00000003420	4046
ENSMUSG00000003421	1250
ENSMUSG00000003423	962
ENSMUSG00000003429	6057
ENSMUSG00000003435	2514
ENSMUSG00000003437	1601
ENSMUSG00000003438	2149
ENSMUSG00000003444	712
ENSMUSG00000003452	58
ENSMUSG00000003464	4888
ENSMUSG00000003476	43
ENSMUSG00000003477	11832
ENSMUSG00000003500	255
ENSMUSG00000003518	237
ENSMUSG00000003526	20315
ENSMUSG00000003527	725
ENSMUSG00000003528	4011
ENSMUSG00000003531	592
ENSMUSG00000003534	4929
ENSMUSG00000003541	700
ENSMUSG00000003546	3816
ENSMUSG00000003549	215
ENSMUSG00000003559	2448
ENSMUSG00000003573	0
ENSMUSG00000003575	238
ENSMUSG00000003581	442
ENSMUSG00000003585	271
ENSMUSG00000003604	1225
ENSMUSG00000003617	7
ENSMUSG00000003623	1204
ENSMUSG00000003644	608
ENSMUSG00000003660	3085
ENSMUSG00000003662	1056
ENSMUSG00000003680	3166
ENSMUSG00000003721	1437
ENSMUSG00000003731	3583
ENSMUSG00000003746	4137
ENSMUSG00000003752	275
ENSMUSG00000003762	649
ENSMUSG00000003778	595
ENSMUSG00000003779	24
ENSMUSG00000003808	1437
ENSMUSG00000003809	15191
ENSMUSG00000003810	1688
ENSMUSG00000003812	636
ENSMUSG00000003813	1885
ENSMUSG00000003814	14265
ENSMUSG00000003824	1
ENSMUSG00000003847	405
ENSMUSG00000003848	580
ENSMUSG00000003849	2262
ENSMUSG00000003863	2
ENSMUSG00000003865	710
ENSMUSG00000003868	643
ENSMUSG00000003872	3
ENSMUSG00000003873	791
ENSMUSG00000003882	16
ENSMUSG00000003923	1554
ENSMUSG00000003929	24
ENSMUSG00000003948	339
ENSMUSG00000003949	541
ENSMUSG00000003955	2554
ENSMUSG00000003970	8033
ENSMUSG00000003992	548
ENSMUSG00000004018	704
ENSMUSG00000004032	1830
ENSMUSG00000004035	110
ENSMUSG00000004038	5
ENSMUSG00000004040	1169
ENSMUSG00000004044	1567
ENSMUSG00000004054	1857
ENSMUSG00000004056	1966
ENSMUSG00000004069	6437
ENSMUSG00000004070	7750
ENSMUSG00000004085	256
ENSMUSG00000004096	1801
ENSMUSG00000004098	23
ENSMUSG00000004099	516
ENSMUSG00000004100	353
ENSMUSG00000004105	235
ENSMUSG00000004127	70
ENSMUSG00000004151	556
ENSMUSG00000004187	252
ENSMUSG00000004207	23257
ENSMUSG00000004231	197
ENSMUSG00000004233	990
ENSMUSG00000004263	4070
ENSMUSG00000004264	9962
ENSMUSG00000004266	995
ENSMUSG00000004267	85
ENSMUSG00000004270	3340
ENSMUSG00000004285	5576
ENSMUSG00000004319	4672
ENSMUSG00000004328	11
ENSMUSG00000004347	100
ENSMUSG00000004356	1433
ENSMUSG00000004364	2968
ENSMUSG00000004383	216
ENSMUSG00000004393	3439
ENSMUSG00000004394	2628
ENSMUSG00000004446	1731
ENSMUSG00000004451	1171
ENSMUSG00000004455	3609
ENSMUSG00000004460	2279
ENSMUSG00000004462	574
ENSMUSG00000004473	44
ENSMUSG00000004500	131
ENSMUSG00000004508	771
ENSMUSG00000004530	894
ENSMUSG00000004535	5696
ENSMUSG00000004552	15
ENSMUSG00000004558	3607
ENSMUSG00000004561	507
ENSMUSG00000004562	389
ENSMUSG00000004565	2570
ENSMUSG00000004567	2869
ENSMUSG00000004568	1895
ENSMUSG00000004591	1329
ENSMUSG00000004610	5689
ENSMUSG00000004612	28
ENSMUSG00000004626	2233
ENSMUSG00000004631	178
ENSMUSG00000004633	450
ENSMUSG00000004637	334
ENSMUSG00000004642	595
ENSMUSG00000004655	64262
ENSMUSG00000004661	25
ENSMUSG00000004665	871
ENSMUSG00000004667	1026
ENSMUSG00000004677	939
ENSMUSG00000004698	6
ENSMUSG00000004730	58
ENSMUSG00000004748	1497
ENSMUSG00000004768	185
ENSMUSG00000004771	4391
ENSMUSG00000004788	1487
ENSMUSG00000004789	11903
ENSMUSG00000004791	51
ENSMUSG00000004798	1736
ENSMUSG00000004814	100
ENSMUSG00000004815	511
ENSMUSG00000004843	1405
ENSMUSG00000004846	1918
ENSMUSG00000004849	2039
ENSMUSG00000004864	290
ENSMUSG00000004865	1440
ENSMUSG00000004880	299
ENSMUSG00000004885	147
ENSMUSG00000004891	1735
ENSMUSG00000004895	1119
ENSMUSG00000004896	256
ENSMUSG00000004897	4204
ENSMUSG00000004929	117
ENSMUSG00000004933	9
ENSMUSG00000004934	577
ENSMUSG00000004936	1644
ENSMUSG00000004937	2874
ENSMUSG00000004945	864
ENSMUSG00000004947	799
ENSMUSG00000004951	1192
ENSMUSG00000004952	11
ENSMUSG00000004980	14260
ENSMUSG00000004988	43
ENSMUSG00000004994	136
ENSMUSG00000004996	490
ENSMUSG00000005034	1513
ENSMUSG00000005043	885
ENSMUSG00000005045	2
ENSMUSG00000005054	906
ENSMUSG00000005057	12
ENSMUSG00000005069	4418
ENSMUSG00000005078	808
ENSMUSG00000005087	59
ENSMUSG00000005102	398
ENSMUSG00000005103	4662
ENSMUSG00000005107	812
ENSMUSG00000005124	11
ENSMUSG00000005125	146270
ENSMUSG00000005142	5987
ENSMUSG00000005148	146
ENSMUSG00000005161	5071
ENSMUSG00000005198	2758
ENSMUSG00000005202	60
ENSMUSG00000005204	1240
ENSMUSG00000005220	13
ENSMUSG00000005225	600
ENSMUSG00000005233	31
ENSMUSG00000005251	1116
ENSMUSG00000005262	1469
ENSMUSG00000005267	15
ENSMUSG00000005268	420
ENSMUSG00000005299	7207
ENSMUSG00000005312	6227
ENSMUSG00000005320	2007
ENSMUSG00000005354	3960
ENSMUSG00000005360	246
ENSMUSG00000005362	793
ENSMUSG00000005364	387
ENSMUSG00000005370	842
ENSMUSG00000005371	1073
ENSMUSG00000005373	3367
ENSMUSG00000005374	603
ENSMUSG00000005378	575
ENSMUSG00000005397	631
ENSMUSG00000005410	95
ENSMUSG00000005413	2797
ENSMUSG00000005417	5022
ENSMUSG00000005442	1274
ENSMUSG00000005447	429
ENSMUSG00000005465	72
ENSMUSG00000005469	1824
ENSMUSG00000005470	15
ENSMUSG00000005481	322
ENSMUSG00000005483	1096
ENSMUSG00000005501	690
ENSMUSG00000005505	787
ENSMUSG00000005506	1988
ENSMUSG00000005510	5204
ENSMUSG00000005514	6160
ENSMUSG00000005533	2749
ENSMUSG00000005534	1158
ENSMUSG00000005547	33994
ENSMUSG00000005566	3177
ENSMUSG00000005575	64
ENSMUSG00000005580	675
ENSMUSG00000005583	64
ENSMUSG00000005609	1488
ENSMUSG00000005610	14923
ENSMUSG00000005611	79
ENSMUSG00000005615	2720
ENSMUSG00000005621	1172
ENSMUSG00000005625	2368
ENSMUSG00000005640	484
ENSMUSG00000005656	2368
ENSMUSG00000005667	13
ENSMUSG00000005672	215
ENSMUSG00000005674	826
ENSMUSG00000005677	586
ENSMUSG00000005681	23754
ENSMUSG00000005682	924
ENSMUSG00000005683	7997
ENSMUSG00000005686	381
ENSMUSG00000005687	872
ENSMUSG00000005698	1383
ENSMUSG00000005699	18
ENSMUSG00000005716	7
ENSMUSG00000005718	111
ENSMUSG00000005732	709
ENSMUSG00000005763	172
ENSMUSG00000005774	482
ENSMUSG00000005779	2650
ENSMUSG00000005802	1638
ENSMUSG00000005803	1982
ENSMUSG00000005804	561
ENSMUSG00000005813	1388
ENSMUSG00000005823	1333
ENSMUSG00000005836	11
ENSMUSG00000005846	548
ENSMUSG00000005871	1072
ENSMUSG00000005873	3956
ENSMUSG00000005881	2292
ENSMUSG00000005882	1936
ENSMUSG00000005886	1581
ENSMUSG00000005893	258
ENSMUSG00000005897	482
ENSMUSG00000005899	727
ENSMUSG00000005907	483
ENSMUSG00000005936	394
ENSMUSG00000005947	9
ENSMUSG00000005949	406
ENSMUSG00000005950	3
ENSMUSG00000005951	2156
ENSMUSG00000005958	158
ENSMUSG00000005968	1451
ENSMUSG00000005973	341
ENSMUSG00000005981	49818
ENSMUSG00000005982	2149
ENSMUSG00000005983	27
ENSMUSG00000005986	17
ENSMUSG00000006005	1247
ENSMUSG00000006010	1095
ENSMUSG00000006014	633
ENSMUSG00000006019	264
ENSMUSG00000006021	313
ENSMUSG00000006024	4548
ENSMUSG00000006050	653
ENSMUSG00000006056	2222
ENSMUSG00000006057	9947
ENSMUSG00000006058	1165
ENSMUSG00000006095	1828
ENSMUSG00000006127	623
ENSMUSG00000006134	350
ENSMUSG00000006154	158
ENSMUSG00000006169	5378
ENSMUSG00000006179	7
ENSMUSG00000006191	431
ENSMUSG00000006205	3508
ENSMUSG00000006215	532
ENSMUSG00000006216	1678
ENSMUSG00000006218	257
ENSMUSG00000006219	62
ENSMUSG00000006221	9
ENSMUSG00000006235	110
ENSMUSG00000006241	4
ENSMUSG00000006262	1603
ENSMUSG00000006269	3454
ENSMUSG00000006273	10717
ENSMUSG00000006276	884
ENSMUSG00000006281	456
ENSMUSG00000006288	403
ENSMUSG00000006289	386
ENSMUSG00000006299	4405
ENSMUSG00000006301	1104
ENSMUSG00000006307	939
ENSMUSG00000006310	6
ENSMUSG00000006311	19
ENSMUSG00000006313	577
ENSMUSG00000006315	2252
ENSMUSG00000006333	5472
ENSMUSG00000006335	467
ENSMUSG00000006342	20141
ENSMUSG00000006344	316
ENSMUSG00000006345	45480
ENSMUSG00000006356	2607
ENSMUSG00000006360	781
ENSMUSG00000006362	18
ENSMUSG00000006369	328
ENSMUSG00000006378	1185
ENSMUSG00000006386	1192
ENSMUSG00000006390	1770
ENSMUSG00000006392	883
ENSMUSG00000006395	1828
ENSMUSG00000006398	134
ENSMUSG00000006411	22
ENSMUSG00000006412	546
ENSMUSG00000006418	1398
ENSMUSG00000006435	163
ENSMUSG00000006442	348
ENSMUSG00000006445	360
ENSMUSG00000006456	539
ENSMUSG00000006457	380
ENSMUSG00000006463	574
ENSMUSG00000006464	1268
ENSMUSG00000006469	3717
ENSMUSG00000006471	567
ENSMUSG00000006476	341
ENSMUSG00000006494	2608
ENSMUSG00000006498	4406
ENSMUSG00000006517	680
ENSMUSG00000006519	2076
ENSMUSG00000006522	7
ENSMUSG00000006526	502
ENSMUSG00000006527	512
ENSMUSG00000006538	506
ENSMUSG00000006567	1118
ENSMUSG00000006574	3833
ENSMUSG00000006575	1234
ENSMUSG00000006576	83
ENSMUSG00000006585	3
ENSMUSG00000006587	128
ENSMUSG00000006589	2013
ENSMUSG00000006599	1300
ENSMUSG00000006611	168
ENSMUSG00000006641	2725
ENSMUSG00000006649	521
ENSMUSG00000006651	370
ENSMUSG00000006673	1317
ENSMUSG00000006675	26
ENSMUSG00000006676	2970
ENSMUSG00000006699	6127
ENSMUSG00000006705	389
ENSMUSG00000006711	0
ENSMUSG00000006715	108
ENSMUSG00000006717	892
ENSMUSG00000006720	11
ENSMUSG00000006724	840
ENSMUSG00000006728	1438
ENSMUSG00000006731	1573
ENSMUSG00000006736	1654
ENSMUSG00000006740	3521
ENSMUSG00000006763	148
ENSMUSG00000006777	58
ENSMUSG00000006782	20
ENSMUSG00000006784	31
ENSMUSG00000006800	355
ENSMUSG00000006818	7585
ENSMUSG00000006850	2813
ENSMUSG00000006906	368
ENSMUSG00000006920	2448
ENSMUSG00000006930	5
ENSMUSG00000006931	61
ENSMUSG00000006932	13160
ENSMUSG00000006941	966
ENSMUSG00000006958	113
ENSMUSG00000006998	4282
ENSMUSG00000007021	8
ENSMUSG00000007029	2589
ENSMUSG00000007033	35
ENSMUSG00000007034	2982
ENSMUSG00000007035	46
ENSMUSG00000007036	3022
ENSMUSG00000007038	1513
ENSMUSG00000007039	503
ENSMUSG00000007041	2278
ENSMUSG00000007050	323
ENSMUSG00000007080	21
ENSMUSG00000007097	184
ENSMUSG00000007122	40
ENSMUSG00000007207	4
ENSMUSG00000007216	320
ENSMUSG00000007279	2
ENSMUSG00000007379	43
ENSMUSG00000007411	2605
ENSMUSG00000007415	807
ENSMUSG00000007440	53
ENSMUSG00000007458	4777
ENSMUSG00000007476	938
ENSMUSG00000007564	4622
ENSMUSG00000007570	177
ENSMUSG00000007589	409
ENSMUSG00000007591	11
ENSMUSG00000007603	610
ENSMUSG00000007610	465
ENSMUSG00000007613	630
ENSMUSG00000007617	177
ENSMUSG00000007646	7
ENSMUSG00000007655	1148
ENSMUSG00000007656	1967
ENSMUSG00000007659	7567
ENSMUSG00000007670	3257
ENSMUSG00000007682	3
ENSMUSG00000007721	1216
ENSMUSG00000007739	3341
ENSMUSG00000007777	468
ENSMUSG00000007783	30
ENSMUSG00000007805	3
ENSMUSG00000007812	990
ENSMUSG00000007815	10181
ENSMUSG00000007817	801
ENSMUSG00000007827	76
ENSMUSG00000007833	1351
ENSMUSG00000007836	1205
ENSMUSG00000007837	1302
ENSMUSG00000007850	2141
ENSMUSG00000007867	157
ENSMUSG00000007872	413
ENSMUSG00000007877	24
ENSMUSG00000007880	1554
ENSMUSG00000007891	22020
ENSMUSG00000007892	11658
ENSMUSG00000007944	6
ENSMUSG00000007950	1832
ENSMUSG00000007987	230
ENSMUSG00000007989	10
ENSMUSG00000008028	23
ENSMUSG00000008036	1642
ENSMUSG00000008090	751
ENSMUSG00000008129	38
ENSMUSG00000008136	283
ENSMUSG00000008140	5990
ENSMUSG00000008153	206
ENSMUSG00000008167	343
ENSMUSG00000008193	5
ENSMUSG00000008200	537
ENSMUSG00000008206	359
ENSMUSG00000008226	466
ENSMUSG00000008301	476
ENSMUSG00000008305	696
ENSMUSG00000008333	1116
ENSMUSG00000008348	621
ENSMUSG00000008373	817
ENSMUSG00000008384	268
ENSMUSG00000008393	1157
ENSMUSG00000008398	456
ENSMUSG00000008429	932
ENSMUSG00000008435	360
ENSMUSG00000008438	45
ENSMUSG00000008450	1256
ENSMUSG00000008461	28
ENSMUSG00000008475	2755
ENSMUSG00000008482	20
ENSMUSG00000008540	8027
ENSMUSG00000008575	177
ENSMUSG00000008601	396
ENSMUSG00000008604	2152
ENSMUSG00000008668	6796
ENSMUSG00000008683	3237
ENSMUSG00000008690	2584
ENSMUSG00000008730	2729
ENSMUSG00000008734	511
ENSMUSG00000008763	1777
ENSMUSG00000008822	362
ENSMUSG00000008845	48
ENSMUSG00000008855	2819
ENSMUSG00000008859	1316
ENSMUSG00000008892	3276
ENSMUSG00000008958	427
ENSMUSG00000008976	766
ENSMUSG00000008999	746
ENSMUSG00000009013	1475
ENSMUSG00000009030	371
ENSMUSG00000009035	1017
ENSMUSG00000009070	12
ENSMUSG00000009073	2441
ENSMUSG00000009076	479
ENSMUSG00000009079	3228
ENSMUSG00000009090	2912
ENSMUSG00000009097	6
ENSMUSG00000009112	925
ENSMUSG00000009115	5
ENSMUSG00000009145	1330
ENSMUSG00000009185	66
ENSMUSG00000009207	108
ENSMUSG00000009248	7
ENSMUSG00000009281	31183
ENSMUSG00000009291	10546
ENSMUSG00000009292	3
ENSMUSG00000009293	1579
ENSMUSG00000009376	378
ENSMUSG00000009378	1843
ENSMUSG00000009394	78
ENSMUSG00000009418	104
ENSMUSG00000009470	1877
ENSMUSG00000009535	372
ENSMUSG00000009545	389
ENSMUSG00000009549	1346
ENSMUSG00000009555	2896
ENSMUSG00000009563	780
ENSMUSG00000009566	1986
ENSMUSG00000009569	862
ENSMUSG00000009575	215
ENSMUSG00000009585	6
ENSMUSG00000009614	3756
ENSMUSG00000009621	1205
ENSMUSG00000009628	71
ENSMUSG00000009630	1969
ENSMUSG00000009633	213
ENSMUSG00000009640	1691
ENSMUSG00000009647	1063
ENSMUSG00000009681	1330
ENSMUSG00000009687	73
ENSMUSG00000009733	355
ENSMUSG00000009739	589
ENSMUSG00000009741	985
ENSMUSG00000009772	2934
ENSMUSG00000009828	163
ENSMUSG00000009863	10450
ENSMUSG00000009876	78
ENSMUSG00000009894	462
ENSMUSG00000009905	2229
ENSMUSG00000009907	1268
ENSMUSG00000009927	4295
ENSMUSG00000010021	6
ENSMUSG00000010025	5246
ENSMUSG00000010045	1648
ENSMUSG00000010047	1719
ENSMUSG00000010048	1174
ENSMUSG00000010051	313
ENSMUSG00000010054	2651
ENSMUSG00000010057	509
ENSMUSG00000010064	6735
ENSMUSG00000010066	70
ENSMUSG00000010067	445
ENSMUSG00000010080	1619
ENSMUSG00000010095	6823
ENSMUSG00000010110	1426
ENSMUSG00000010122	5453
ENSMUSG00000010136	46
ENSMUSG00000010154	126
ENSMUSG00000010175	55
ENSMUSG00000010205	1497
ENSMUSG00000010277	10028
ENSMUSG00000010290	123
ENSMUSG00000010307	530
ENSMUSG00000010342	154
ENSMUSG00000010358	141
ENSMUSG00000010362	451
ENSMUSG00000010376	1645
ENSMUSG00000010392	452
ENSMUSG00000010406	478
ENSMUSG00000010453	1606
ENSMUSG00000010461	1
ENSMUSG00000010517	2581
ENSMUSG00000010529	840
ENSMUSG00000010538	23
ENSMUSG00000010554	669
ENSMUSG00000010601	5
ENSMUSG00000010607	1877
ENSMUSG00000010608	1328
ENSMUSG00000010609	477
ENSMUSG00000010651	30510
ENSMUSG00000010660	243
ENSMUSG00000010663	1831
ENSMUSG00000010721	234
ENSMUSG00000010751	104
ENSMUSG00000010755	1217
ENSMUSG00000010797	10
ENSMUSG00000010825	14
ENSMUSG00000010830	23
ENSMUSG00000010911	455
ENSMUSG00000010914	2816
ENSMUSG00000010936	1093
ENSMUSG00000011008	1160
ENSMUSG00000011034	1059
ENSMUSG00000011096	311
ENSMUSG00000011114	1362
ENSMUSG00000011148	875
ENSMUSG00000011158	589
ENSMUSG00000011171	6
ENSMUSG00000011179	3858
ENSMUSG00000011254	126
ENSMUSG00000011257	706
ENSMUSG00000011263	884
ENSMUSG00000011305	382
ENSMUSG00000011349	71
ENSMUSG00000011382	2067
ENSMUSG00000011427	94
ENSMUSG00000011589	28
ENSMUSG00000011752	10776
ENSMUSG00000011831	2433
ENSMUSG00000011832	2443
ENSMUSG00000011837	531
ENSMUSG00000011877	1534
ENSMUSG00000011884	809
ENSMUSG00000011958	877
ENSMUSG00000011960	193
ENSMUSG00000012017	147
ENSMUSG00000012042	79
ENSMUSG00000012076	403
ENSMUSG00000012114	644
ENSMUSG00000012117	1209
ENSMUSG00000012126	108
ENSMUSG00000012187	6
ENSMUSG00000012296	677
ENSMUSG00000012350	379
ENSMUSG00000012422	545
ENSMUSG00000012428	12
ENSMUSG00000012429	578
ENSMUSG00000012443	10
ENSMUSG00000012483	392
ENSMUSG00000012519	11
ENSMUSG00000012535	1143
ENSMUSG00000012609	275
ENSMUSG00000012640	130
ENSMUSG00000012705	98
ENSMUSG00000012819	5
ENSMUSG00000012848	7466
ENSMUSG00000013033	104
ENSMUSG00000013076	210
ENSMUSG00000013089	1045
ENSMUSG00000013150	461
ENSMUSG00000013155	205
ENSMUSG00000013160	10222
ENSMUSG00000013236	227
ENSMUSG00000013275	521
ENSMUSG00000013367	72
ENSMUSG00000013418	19
ENSMUSG00000013419	1028
ENSMUSG00000013465	1638
ENSMUSG00000013483	144
ENSMUSG00000013495	1912
ENSMUSG00000013523	7
ENSMUSG00000013539	2093
ENSMUSG00000013584	366
ENSMUSG00000013593	11773
ENSMUSG00000013611	84
ENSMUSG00000013622	658
ENSMUSG00000013629	336
ENSMUSG00000013646	960
ENSMUSG00000013662	3066
ENSMUSG00000013663	1456
ENSMUSG00000013698	988
ENSMUSG00000013707	50
ENSMUSG00000013736	1922
ENSMUSG00000013787	3350
ENSMUSG00000013822	879
ENSMUSG00000013833	914
ENSMUSG00000013846	1600
ENSMUSG00000013858	4780
ENSMUSG00000013878	563
ENSMUSG00000013921	72
ENSMUSG00000013936	82
ENSMUSG00000013973	520
ENSMUSG00000013997	4548
ENSMUSG00000014039	73
ENSMUSG00000014074	398
ENSMUSG00000014075	312
ENSMUSG00000014077	7615
ENSMUSG00000014158	2438
ENSMUSG00000014164	159
ENSMUSG00000014177	1380
ENSMUSG00000014195	2804
ENSMUSG00000014226	965
ENSMUSG00000014232	509
ENSMUSG00000014243	253
ENSMUSG00000014245	435
ENSMUSG00000014301	725
ENSMUSG00000014303	5505
ENSMUSG00000014313	8843
ENSMUSG00000014329	3925
ENSMUSG00000014349	2141
ENSMUSG00000014353	941
ENSMUSG00000014355	1339
ENSMUSG00000014361	1581
ENSMUSG00000014402	2547
ENSMUSG00000014418	453
ENSMUSG00000014426	673
ENSMUSG00000014444	1806
ENSMUSG00000014470	669
ENSMUSG00000014496	465
ENSMUSG00000014498	264
ENSMUSG00000014503	4
ENSMUSG00000014504	1136
ENSMUSG00000014543	0
ENSMUSG00000014547	344
ENSMUSG00000014550	728
ENSMUSG00000014551	1383
ENSMUSG00000014554	490
ENSMUSG00000014592	371
ENSMUSG00000014599	368
ENSMUSG00000014601	1012
ENSMUSG00000014602	14
ENSMUSG00000014606	6253
ENSMUSG00000014609	6
ENSMUSG00000014633	665
ENSMUSG00000014668	773
ENSMUSG00000014704	12
ENSMUSG00000014748	2856
ENSMUSG00000014763	841
ENSMUSG00000014767	203
ENSMUSG00000014769	3379
ENSMUSG00000014771	581
ENSMUSG00000014773	123
ENSMUSG00000014776	6
ENSMUSG00000014778	285
ENSMUSG00000014791	1469
ENSMUSG00000014813	1279
ENSMUSG00000014837	13
ENSMUSG00000014846	69
ENSMUSG00000014850	849
ENSMUSG00000014856	690
ENSMUSG00000014859	135
ENSMUSG00000014867	4431
ENSMUSG00000014905	1438
ENSMUSG00000014907	231
ENSMUSG00000014932	1175
ENSMUSG00000014956	10292
ENSMUSG00000014959	2174
ENSMUSG00000014980	187
ENSMUSG00000015002	1810
ENSMUSG00000015013	1297
ENSMUSG00000015016	1563
ENSMUSG00000015023	1392
ENSMUSG00000015027	411
ENSMUSG00000015053	881
ENSMUSG00000015083	78
ENSMUSG00000015085	86
ENSMUSG00000015087	3190
ENSMUSG00000015090	102
ENSMUSG00000015092	3413
ENSMUSG00000015093	104
ENSMUSG00000015094	557
ENSMUSG00000015095	2125
ENSMUSG00000015112	5963
ENSMUSG00000015120	2490
ENSMUSG00000015126	1008
ENSMUSG00000015127	91
ENSMUSG00000015133	358
ENSMUSG00000015134	1163
ENSMUSG00000015143	273
ENSMUSG00000015149	2409
ENSMUSG00000015165	5840
ENSMUSG00000015176	1101
ENSMUSG00000015189	289
ENSMUSG00000015202	958
ENSMUSG00000015222	97
ENSMUSG00000015224	11
ENSMUSG00000015243	1297
ENSMUSG00000015247	717
ENSMUSG00000015305	569
ENSMUSG00000015312	479
ENSMUSG00000015335	183
ENSMUSG00000015341	1869
ENSMUSG00000015354	437
ENSMUSG00000015355	51
ENSMUSG00000015357	5860
ENSMUSG00000015363	1557
ENSMUSG00000015377	105
ENSMUSG00000015396	65
ENSMUSG00000015437	7
ENSMUSG00000015452	231
ENSMUSG00000015461	1214
ENSMUSG00000015468	468
ENSMUSG00000015474	3620
ENSMUSG00000015476	415
ENSMUSG00000015478	2862
ENSMUSG00000015488	724
ENSMUSG00000015501	427
ENSMUSG00000015522	347
ENSMUSG00000015533	25
ENSMUSG00000015536	1084
ENSMUSG00000015542	366
ENSMUSG00000015568	15674
ENSMUSG00000015575	6532
ENSMUSG00000015597	418
ENSMUSG00000015599	8
ENSMUSG00000015605	949
ENSMUSG00000015619	400
ENSMUSG00000015627	15
ENSMUSG00000015647	4251
ENSMUSG00000015652	399
ENSMUSG00000015653	960
ENSMUSG00000015656	22176
ENSMUSG00000015659	389
ENSMUSG00000015671	2460
ENSMUSG00000015672	678
ENSMUSG00000015697	4034
ENSMUSG00000015702	62
ENSMUSG00000015709	408
ENSMUSG00000015711	2332
ENSMUSG00000015733	3537
ENSMUSG00000015745	326
ENSMUSG00000015747	515
ENSMUSG00000015748	301
ENSMUSG00000015749	270
ENSMUSG00000015755	2152
ENSMUSG00000015757	564
ENSMUSG00000015759	1222
ENSMUSG00000015766	2877
ENSMUSG00000015776	1099
ENSMUSG00000015787	147
ENSMUSG00000015790	14214
ENSMUSG00000015804	970
ENSMUSG00000015806	17183
ENSMUSG00000015837	10282
ENSMUSG00000015839	1978
ENSMUSG00000015843	65
ENSMUSG00000015846	3956
ENSMUSG00000015850	471
ENSMUSG00000015852	31
ENSMUSG00000015869	2995
ENSMUSG00000015880	6
ENSMUSG00000015882	72
ENSMUSG00000015889	1460
ENSMUSG00000015932	8689
ENSMUSG00000015937	2039
ENSMUSG00000015942	467
ENSMUSG00000015943	979
ENSMUSG00000015944	641
ENSMUSG00000015947	26
ENSMUSG00000015950	29
ENSMUSG00000015957	64
ENSMUSG00000015961	2302
ENSMUSG00000015966	11
ENSMUSG00000015968	9
ENSMUSG00000015970	6241
ENSMUSG00000015971	720
ENSMUSG00000015994	1356
ENSMUSG00000016018	2617
ENSMUSG00000016024	340
ENSMUSG00000016028	704
ENSMUSG00000016087	95
ENSMUSG00000016128	2985
ENSMUSG00000016179	172
ENSMUSG00000016181	369
ENSMUSG00000016194	145
ENSMUSG00000016200	4
ENSMUSG00000016252	6464
ENSMUSG00000016253	1428
ENSMUSG00000016256	6189
ENSMUSG00000016257	1667
ENSMUSG00000016262	38
ENSMUSG00000016344	2805
ENSMUSG00000016349	529
ENSMUSG00000016356	40
ENSMUSG00000016386	266
ENSMUSG00000016458	402
ENSMUSG00000016477	240
ENSMUSG00000016481	3881
ENSMUSG00000016487	1806
ENSMUSG00000016493	17
ENSMUSG00000016494	1392
ENSMUSG00000016495	342
ENSMUSG00000016496	65
ENSMUSG00000016503	879
ENSMUSG00000016510	143
ENSMUSG00000016520	1114
ENSMUSG00000016526	42
ENSMUSG00000016528	3027
ENSMUSG00000016541	1153
ENSMUSG00000016552	5
ENSMUSG00000016554	2082
ENSMUSG00000016559	12030
ENSMUSG00000016619	1196
ENSMUSG00000016624	33
ENSMUSG00000016637	298
ENSMUSG00000016664	3776
ENSMUSG00000016756	2005
ENSMUSG00000016757	697
ENSMUSG00000016758	22
ENSMUSG00000016763	17
ENSMUSG00000016831	1416
ENSMUSG00000016833	678
ENSMUSG00000016918	279
ENSMUSG00000016921	1890
ENSMUSG00000016933	2090
ENSMUSG00000016940	871
ENSMUSG00000016942	1003
ENSMUSG00000016946	5945
ENSMUSG00000016984	349
ENSMUSG00000016995	109
ENSMUSG00000017002	8
ENSMUSG00000017007	20
ENSMUSG00000017009	5314
ENSMUSG00000017119	8403
ENSMUSG00000017132	1095
ENSMUSG00000017144	405
ENSMUSG00000017146	2
ENSMUSG00000017167	62
ENSMUSG00000017176	271
ENSMUSG00000017195	52
ENSMUSG00000017210	761
ENSMUSG00000017221	2356
ENSMUSG00000017264	1131
ENSMUSG00000017286	1259
ENSMUSG00000017288	628
ENSMUSG00000017291	508
ENSMUSG00000017299	813
ENSMUSG00000017300	2
ENSMUSG00000017307	1223
ENSMUSG00000017309	28
ENSMUSG00000017314	428
ENSMUSG00000017376	628
ENSMUSG00000017386	2097
ENSMUSG00000017400	5
ENSMUSG00000017404	8468
ENSMUSG00000017405	482
ENSMUSG00000017418	281
ENSMUSG00000017421	1666
ENSMUSG00000017428	1803
ENSMUSG00000017446	365
ENSMUSG00000017453	4845
ENSMUSG00000017466	1630
ENSMUSG00000017478	1679
ENSMUSG00000017485	1708
ENSMUSG00000017491	975
ENSMUSG00000017493	20435
ENSMUSG00000017548	7450
ENSMUSG00000017550	43
ENSMUSG00000017561	386
ENSMUSG00000017607	125
ENSMUSG00000017615	1410
ENSMUSG00000017631	1534
ENSMUSG00000017639	1127
ENSMUSG00000017652	62
ENSMUSG00000017664	826
ENSMUSG00000017667	59
ENSMUSG00000017670	615
ENSMUSG00000017677	3241
ENSMUSG00000017679	123
ENSMUSG00000017686	1909
ENSMUSG00000017688	863
ENSMUSG00000017692	13
ENSMUSG00000017697	140
ENSMUSG00000017707	4980
ENSMUSG00000017713	186
ENSMUSG00000017715	435
ENSMUSG00000017716	63
ENSMUSG00000017718	1392
ENSMUSG00000017721	4549
ENSMUSG00000017723	3714
ENSMUSG00000017734	485
ENSMUSG00000017740	85
ENSMUSG00000017747	349
ENSMUSG00000017754	432
ENSMUSG00000017756	3630
ENSMUSG00000017760	18959
ENSMUSG00000017764	713
ENSMUSG00000017765	571
ENSMUSG00000017767	7
ENSMUSG00000017774	3648
ENSMUSG00000017776	2782
ENSMUSG00000017778	5223
ENSMUSG00000017781	2336
ENSMUSG00000017801	1460
ENSMUSG00000017802	5274
ENSMUSG00000017817	23
ENSMUSG00000017830	184
ENSMUSG00000017831	3687
ENSMUSG00000017837	764
ENSMUSG00000017843	1884
ENSMUSG00000017858	942
ENSMUSG00000017861	1
ENSMUSG00000017868	4779
ENSMUSG00000017897	176
ENSMUSG00000017929	227
ENSMUSG00000017943	3
ENSMUSG00000017950	28079
ENSMUSG00000017969	206
ENSMUSG00000017978	152
ENSMUSG00000017999	527
ENSMUSG00000018001	607
ENSMUSG00000018008	47
ENSMUSG00000018012	6485
ENSMUSG00000018040	407
ENSMUSG00000018042	3210
ENSMUSG00000018068	192
ENSMUSG00000018076	748
ENSMUSG00000018102	11
ENSMUSG00000018126	283
ENSMUSG00000018143	1120
ENSMUSG00000018160	933
ENSMUSG00000018166	3185
ENSMUSG00000018167	732
ENSMUSG00000018168	20
ENSMUSG00000018169	30
ENSMUSG00000018171	3867
ENSMUSG00000018189	726
ENSMUSG00000018199	71
ENSMUSG00000018209	1375
ENSMUSG00000018217	252
ENSMUSG00000018238	4
ENSMUSG00000018239	212
ENSMUSG00000018286	2269
ENSMUSG00000018287	1612
ENSMUSG00000018293	5597
ENSMUSG00000018322	772
ENSMUSG00000018326	3414
ENSMUSG00000018334	151
ENSMUSG00000018339	569688
ENSMUSG00000018340	2120
ENSMUSG00000018341	70
ENSMUSG00000018347	248
ENSMUSG00000018363	1342
ENSMUSG00000018372	207
ENSMUSG00000018377	935
ENSMUSG00000018378	454
ENSMUSG00000018379	3035
ENSMUSG00000018381	69
ENSMUSG00000018387	96
ENSMUSG00000018395	637
ENSMUSG00000018398	730
ENSMUSG00000018401	1779
ENSMUSG00000018405	291
ENSMUSG00000018411	1838
ENSMUSG00000018412	1420
ENSMUSG00000018415	282
ENSMUSG00000018417	587
ENSMUSG00000018425	1739
ENSMUSG00000018427	1352
ENSMUSG00000018428	1042
ENSMUSG00000018433	794
ENSMUSG00000018442	730
ENSMUSG00000018446	3860
ENSMUSG00000018459	28473
ENSMUSG00000018470	113
ENSMUSG00000018474	1563
ENSMUSG00000018476	2827
ENSMUSG00000018481	1131
ENSMUSG00000018500	2
ENSMUSG00000018501	2863
ENSMUSG00000018507	178
ENSMUSG00000018509	654
ENSMUSG00000018537	439
ENSMUSG00000018541	408
ENSMUSG00000018543	9
ENSMUSG00000018547	117
ENSMUSG00000018548	569
ENSMUSG00000018554	204
ENSMUSG00000018559	11299
ENSMUSG00000018565	1171
ENSMUSG00000018566	1795
ENSMUSG00000018569	894
ENSMUSG00000018570	71
ENSMUSG00000018572	659
ENSMUSG00000018574	8728
ENSMUSG00000018581	6
ENSMUSG00000018583	4643
ENSMUSG00000018585	1023
ENSMUSG00000018593	2744
ENSMUSG00000018599	719
ENSMUSG00000018604	414
ENSMUSG00000018648	142
ENSMUSG00000018651	125
ENSMUSG00000018654	21
ENSMUSG00000018659	1861
ENSMUSG00000018661	2636
ENSMUSG00000018666	697
ENSMUSG00000018669	791
ENSMUSG00000018672	100
ENSMUSG00000018677	12805
ENSMUSG00000018678	312
ENSMUSG00000018697	525
ENSMUSG00000018698	306
ENSMUSG00000018707	5812
ENSMUSG00000018733	295
ENSMUSG00000018736	1299
ENSMUSG00000018740	648
ENSMUSG00000018750	1908
ENSMUSG00000018752	645
ENSMUSG00000018761	1663
ENSMUSG00000018765	1636
ENSMUSG00000018770	1014
ENSMUSG00000018774	204
ENSMUSG00000018796	26624
ENSMUSG00000018800	122
ENSMUSG00000018809	196
ENSMUSG00000018819	177
ENSMUSG00000018820	1164
ENSMUSG00000018821	560
ENSMUSG00000018830	825
ENSMUSG00000018841	444
ENSMUSG00000018846	1127
ENSMUSG00000018848	911
ENSMUSG00000018849	8263
ENSMUSG00000018858	1217
ENSMUSG00000018861	465
ENSMUSG00000018882	1332
ENSMUSG00000018899	266
ENSMUSG00000018900	1983
ENSMUSG00000018906	295
ENSMUSG00000018907	47
ENSMUSG00000018909	167
ENSMUSG00000018920	1051
ENSMUSG00000018921	364
ENSMUSG00000018923	301
ENSMUSG00000018924	4
ENSMUSG00000018927	130
ENSMUSG00000018931	1995
ENSMUSG00000018932	1366
ENSMUSG00000018965	2828
ENSMUSG00000018974	1022
ENSMUSG00000018995	1676
ENSMUSG00000018999	1488
ENSMUSG00000019027	83
ENSMUSG00000019054	3138
ENSMUSG00000019055	583
ENSMUSG00000019066	476
ENSMUSG00000019080	421
ENSMUSG00000019082	887
ENSMUSG00000019132	4815
ENSMUSG00000019139	816
ENSMUSG00000019143	921
ENSMUSG00000019158	389
ENSMUSG00000019173	6236
ENSMUSG00000019179	13624
ENSMUSG00000019188	1797
ENSMUSG00000019189	1407
ENSMUSG00000019194	2908
ENSMUSG00000019210	6428
ENSMUSG00000019214	9
ENSMUSG00000019232	26828
ENSMUSG00000019235	14
ENSMUSG00000019254	1944
ENSMUSG00000019256	511
ENSMUSG00000019261	578
ENSMUSG00000019278	11540
ENSMUSG00000019295	789
ENSMUSG00000019297	546
ENSMUSG00000019301	306
ENSMUSG00000019302	2259
ENSMUSG00000019303	141
ENSMUSG00000019312	2570
ENSMUSG00000019320	24
ENSMUSG00000019326	119
ENSMUSG00000019338	773
ENSMUSG00000019362	2841
ENSMUSG00000019368	12
ENSMUSG00000019370	14179
ENSMUSG00000019373	1030
ENSMUSG00000019428	4063
ENSMUSG00000019432	3087
ENSMUSG00000019433	815
ENSMUSG00000019437	611
ENSMUSG00000019461	471
ENSMUSG00000019467	175
ENSMUSG00000019470	934
ENSMUSG00000019471	4310
ENSMUSG00000019478	2666
ENSMUSG00000019487	1138
ENSMUSG00000019494	1716
ENSMUSG00000019505	13288
ENSMUSG00000019518	303
ENSMUSG00000019528	633
ENSMUSG00000019539	207
ENSMUSG00000019564	80
ENSMUSG00000019577	546
ENSMUSG00000019578	1377
ENSMUSG00000019579	1375
ENSMUSG00000019590	413
ENSMUSG00000019647	115
ENSMUSG00000019659	1050
ENSMUSG00000019689	578
ENSMUSG00000019699	331
ENSMUSG00000019710	2424
ENSMUSG00000019715	406
ENSMUSG00000019718	1286
ENSMUSG00000019726	301
ENSMUSG00000019731	958
ENSMUSG00000019732	156
ENSMUSG00000019734	571
ENSMUSG00000019737	3120
ENSMUSG00000019761	8
ENSMUSG00000019762	389
ENSMUSG00000019763	1021
ENSMUSG00000019767	776
ENSMUSG00000019768	787
ENSMUSG00000019769	576
ENSMUSG00000019773	7
ENSMUSG00000019774	184
ENSMUSG00000019777	1126
ENSMUSG00000019779	136
ENSMUSG00000019782	762
ENSMUSG00000019789	11
ENSMUSG00000019790	789
ENSMUSG00000019791	2884
ENSMUSG00000019792	199
ENSMUSG00000019794	826
ENSMUSG00000019795	921
ENSMUSG00000019796	1251
ENSMUSG00000019797	749
ENSMUSG00000019802	2568
ENSMUSG00000019804	6876
ENSMUSG00000019806	2855
ENSMUSG00000019808	88
ENSMUSG00000019809	675
ENSMUSG00000019810	2707
ENSMUSG00000019813	26
ENSMUSG00000019814	819
ENSMUSG00000019817	1533
ENSMUSG00000019818	6128
ENSMUSG00000019820	1218
ENSMUSG00000019822	511
ENSMUSG00000019823	127
ENSMUSG00000019826	210
ENSMUSG00000019831	63
ENSMUSG00000019837	1058
ENSMUSG00000019838	1890
ENSMUSG00000019841	584
ENSMUSG00000019842	381
ENSMUSG00000019843	368
ENSMUSG00000019845	36
ENSMUSG00000019846	107
ENSMUSG00000019848	8
ENSMUSG00000019849	615
ENSMUSG00000019850	94
ENSMUSG00000019851	2533
ENSMUSG00000019853	5
ENSMUSG00000019854	1364
ENSMUSG00000019856	183
ENSMUSG00000019857	415
ENSMUSG00000019861	935
ENSMUSG00000019863	836
ENSMUSG00000019864	885
ENSMUSG00000019866	300
ENSMUSG00000019868	892
ENSMUSG00000019872	6142
ENSMUSG00000019873	963
ENSMUSG00000019874	79
ENSMUSG00000019877	6746
ENSMUSG00000019878	330
ENSMUSG00000019880	11
ENSMUSG00000019883	561
ENSMUSG00000019889	1409
ENSMUSG00000019891	549
ENSMUSG00000019892	2
ENSMUSG00000019893	6
ENSMUSG00000019897	501
ENSMUSG00000019899	264
ENSMUSG00000019906	938
ENSMUSG00000019907	993
ENSMUSG00000019909	7
ENSMUSG00000019913	124
ENSMUSG00000019916	1429
ENSMUSG00000019917	391
ENSMUSG00000019920	190
ENSMUSG00000019923	851
ENSMUSG00000019927	427
ENSMUSG00000019929	3390
ENSMUSG00000019942	52
ENSMUSG00000019943	1974
ENSMUSG00000019944	924
ENSMUSG00000019945	212
ENSMUSG00000019947	1220
ENSMUSG00000019948	228
ENSMUSG00000019951	2534
ENSMUSG00000019952	687
ENSMUSG00000019960	1495
ENSMUSG00000019961	1245
ENSMUSG00000019966	113
ENSMUSG00000019969	2104
ENSMUSG00000019970	7777
ENSMUSG00000019971	213
ENSMUSG00000019975	172
ENSMUSG00000019977	2059
ENSMUSG00000019978	161
ENSMUSG00000019979	28
ENSMUSG00000019982	4
ENSMUSG00000019984	598
ENSMUSG00000019986	375
ENSMUSG00000019987	5
ENSMUSG00000019988	264
ENSMUSG00000019989	48
ENSMUSG00000019990	1667
ENSMUSG00000019992	5
ENSMUSG00000019996	2591
ENSMUSG00000019997	2710
ENSMUSG00000019998	2851
ENSMUSG00000020000	263
ENSMUSG00000020003	617
ENSMUSG00000020009	1238
ENSMUSG00000020015	3473
ENSMUSG00000020017	2
ENSMUSG00000020018	231
ENSMUSG00000020019	1338
ENSMUSG00000020021	45
ENSMUSG00000020022	3478
ENSMUSG00000020023	373
ENSMUSG00000020024	278
ENSMUSG00000020027	154
ENSMUSG00000020029	10664
ENSMUSG00000020032	74
ENSMUSG00000020034	718
ENSMUSG00000020038	418
ENSMUSG00000020042	8
ENSMUSG00000020044	14241
ENSMUSG00000020048	9424
ENSMUSG00000020051	63093
ENSMUSG00000020053	11
ENSMUSG00000020056	942
ENSMUSG00000020057	9
ENSMUSG00000020059	168
ENSMUSG00000020062	8171
ENSMUSG00000020063	749
ENSMUSG00000020064	1097
ENSMUSG00000020069	516
ENSMUSG00000020070	65
ENSMUSG00000020072	4171
ENSMUSG00000020074	1077
ENSMUSG00000020075	713
ENSMUSG00000020076	858
ENSMUSG00000020077	176
ENSMUSG00000020078	2788
ENSMUSG00000020079	1034
ENSMUSG00000020080	8
ENSMUSG00000020083	59
ENSMUSG00000020085	813
ENSMUSG00000020087	1266
ENSMUSG00000020088	3219
ENSMUSG00000020089	1044
ENSMUSG00000020091	4462
ENSMUSG00000020092	238
ENSMUSG00000020097	500
ENSMUSG00000020098	7085
ENSMUSG00000020099	283
ENSMUSG00000020100	122
ENSMUSG00000020101	37
ENSMUSG00000020102	2697
ENSMUSG00000020105	98
ENSMUSG00000020107	675
ENSMUSG00000020108	1425
ENSMUSG00000020109	2161
ENSMUSG00000020111	1037
ENSMUSG00000020114	1749
ENSMUSG00000020115	1046
ENSMUSG00000020116	1560
ENSMUSG00000020120	36
ENSMUSG00000020121	26
ENSMUSG00000020122	1852
ENSMUSG00000020123	420
ENSMUSG00000020124	1446
ENSMUSG00000020128	1525
ENSMUSG00000020130	1927
ENSMUSG00000020131	8
ENSMUSG00000020132	2686
ENSMUSG00000020133	1832
ENSMUSG00000020134	694
ENSMUSG00000020137	224
ENSMUSG00000020142	1655
ENSMUSG00000020143	49
ENSMUSG00000020149	8618
ENSMUSG00000020150	4267
ENSMUSG00000020151	95
ENSMUSG00000020152	4507
ENSMUSG00000020153	4306
ENSMUSG00000020154	2042
ENSMUSG00000020156	265
ENSMUSG00000020159	210
ENSMUSG00000020160	152
ENSMUSG00000020163	4774
ENSMUSG00000020166	1084
ENSMUSG00000020167	976
ENSMUSG00000020169	58
ENSMUSG00000020170	532
ENSMUSG00000020171	375
ENSMUSG00000020173	1768
ENSMUSG00000020175	102
ENSMUSG00000020176	419
ENSMUSG00000020178	39
ENSMUSG00000020180	1760
ENSMUSG00000020182	7473
ENSMUSG00000020183	648
ENSMUSG00000020184	1506
ENSMUSG00000020186	24083
ENSMUSG00000020189	2051
ENSMUSG00000020190	4109
ENSMUSG00000020196	973
ENSMUSG00000020198	4025
ENSMUSG00000020205	189
ENSMUSG00000020211	300
ENSMUSG00000020212	176
ENSMUSG00000020218	29
ENSMUSG00000020219	2277
ENSMUSG00000020220	1864
ENSMUSG00000020224	875
ENSMUSG00000020225	3087
ENSMUSG00000020227	1540
ENSMUSG00000020228	239
ENSMUSG00000020230	289
ENSMUSG00000020231	677
ENSMUSG00000020232	963
ENSMUSG00000020234	980
ENSMUSG00000020235	728
ENSMUSG00000020238	2140
ENSMUSG00000020241	342
ENSMUSG00000020246	1458
ENSMUSG00000020248	421
ENSMUSG00000020250	2615
ENSMUSG00000020251	14
ENSMUSG00000020253	723
ENSMUSG00000020255	335
ENSMUSG00000020256	3
ENSMUSG00000020257	990
ENSMUSG00000020258	4235
ENSMUSG00000020260	711
ENSMUSG00000020261	1436
ENSMUSG00000020262	95
ENSMUSG00000020263	1046
ENSMUSG00000020264	14
ENSMUSG00000020265	2648
ENSMUSG00000020267	8978
ENSMUSG00000020268	290
ENSMUSG00000020271	2298
ENSMUSG00000020272	685
ENSMUSG00000020273	106
ENSMUSG00000020275	19
ENSMUSG00000020277	970
ENSMUSG00000020280	276
ENSMUSG00000020282	2577
ENSMUSG00000020283	2025
ENSMUSG00000020284	604
ENSMUSG00000020288	795
ENSMUSG00000020289	579
ENSMUSG00000020290	1639
ENSMUSG00000020297	79
ENSMUSG00000020300	3915
ENSMUSG00000020303	62
ENSMUSG00000020305	219
ENSMUSG00000020307	1651
ENSMUSG00000020308	1018
ENSMUSG00000020309	38
ENSMUSG00000020311	3309
ENSMUSG00000020312	115
ENSMUSG00000020315	17809
ENSMUSG00000020319	23449
ENSMUSG00000020323	1
ENSMUSG00000020325	141
ENSMUSG00000020327	126
ENSMUSG00000020328	627
ENSMUSG00000020329	1143
ENSMUSG00000020330	81
ENSMUSG00000020334	917
ENSMUSG00000020335	97
ENSMUSG00000020340	6311
ENSMUSG00000020346	2575
ENSMUSG00000020349	6293
ENSMUSG00000020357	238
ENSMUSG00000020358	2597
ENSMUSG00000020359	2146
ENSMUSG00000020361	4665
ENSMUSG00000020362	391
ENSMUSG00000020363	50
ENSMUSG00000020364	63
ENSMUSG00000020366	3244
ENSMUSG00000020368	28041
ENSMUSG00000020372	7448
ENSMUSG00000020375	734
ENSMUSG00000020376	560
ENSMUSG00000020377	111
ENSMUSG00000020380	481
ENSMUSG00000020385	934
ENSMUSG00000020386	2979
ENSMUSG00000020387	2462
ENSMUSG00000020388	79
ENSMUSG00000020389	12
ENSMUSG00000020390	3874
ENSMUSG00000020392	856
ENSMUSG00000020393	1317
ENSMUSG00000020395	7
ENSMUSG00000020397	235
ENSMUSG00000020399	2
ENSMUSG00000020400	2822
ENSMUSG00000020401	72
ENSMUSG00000020402	17075
ENSMUSG00000020407	253
ENSMUSG00000020409	1514
ENSMUSG00000020412	858
ENSMUSG00000020413	405
ENSMUSG00000020415	63
ENSMUSG00000020420	152
ENSMUSG00000020422	3769
ENSMUSG00000020423	5090
ENSMUSG00000020424	466
ENSMUSG00000020427	9092
ENSMUSG00000020429	2887
ENSMUSG00000020430	1420
ENSMUSG00000020432	38119
ENSMUSG00000020434	23
ENSMUSG00000020435	44
ENSMUSG00000020437	29
ENSMUSG00000020439	1596
ENSMUSG00000020440	1457
ENSMUSG00000020441	578
ENSMUSG00000020444	1172
ENSMUSG00000020447	426
ENSMUSG00000020448	1223
ENSMUSG00000020451	551
ENSMUSG00000020453	728
ENSMUSG00000020454	855
ENSMUSG00000020455	243
ENSMUSG00000020456	19800
ENSMUSG00000020457	1098
[truncated: 11,198 more rows]

## Sheet: Table S10
Ensembl gene ID	rounded expected count
ENSMUSG00000000001	2424
ENSMUSG00000000028	0
ENSMUSG00000000049	6264
ENSMUSG00000000056	683
ENSMUSG00000000058	1643
ENSMUSG00000000078	191
ENSMUSG00000000085	161
ENSMUSG00000000088	6341
ENSMUSG00000000093	708
ENSMUSG00000000126	21
ENSMUSG00000000127	361
ENSMUSG00000000131	990
ENSMUSG00000000142	43
ENSMUSG00000000148	261
ENSMUSG00000000149	2504
ENSMUSG00000000154	2936
ENSMUSG00000000159	2104
ENSMUSG00000000167	88
ENSMUSG00000000168	2954
ENSMUSG00000000171	7100
ENSMUSG00000000184	0
ENSMUSG00000000194	1022
ENSMUSG00000000204	427
ENSMUSG00000000216	1651
ENSMUSG00000000253	1757
ENSMUSG00000000275	272
ENSMUSG00000000276	13
ENSMUSG00000000278	8633
ENSMUSG00000000282	489
ENSMUSG00000000290	33
ENSMUSG00000000295	299
ENSMUSG00000000296	269
ENSMUSG00000000301	533
ENSMUSG00000000303	1172
ENSMUSG00000000305	758
ENSMUSG00000000308	691
ENSMUSG00000000317	3
ENSMUSG00000000318	0
ENSMUSG00000000320	55
ENSMUSG00000000325	14380
ENSMUSG00000000339	437
ENSMUSG00000000340	4388
ENSMUSG00000000346	5299
ENSMUSG00000000359	129
ENSMUSG00000000374	1047
ENSMUSG00000000378	374
ENSMUSG00000000384	1122
ENSMUSG00000000385	3822
ENSMUSG00000000386	1
ENSMUSG00000000392	13
ENSMUSG00000000399	4567
ENSMUSG00000000409	215
ENSMUSG00000000411	0
ENSMUSG00000000416	72
ENSMUSG00000000420	2845
ENSMUSG00000000440	33
ENSMUSG00000000441	4819
ENSMUSG00000000486	42
ENSMUSG00000000489	149
ENSMUSG00000000530	357
ENSMUSG00000000531	6
ENSMUSG00000000532	985
ENSMUSG00000000538	757
ENSMUSG00000000544	0
ENSMUSG00000000552	50
ENSMUSG00000000555	268
ENSMUSG00000000561	759
ENSMUSG00000000563	13649
ENSMUSG00000000568	2146
ENSMUSG00000000581	767
ENSMUSG00000000594	1516
ENSMUSG00000000600	521
ENSMUSG00000000605	576
ENSMUSG00000000631	3180
ENSMUSG00000000673	19206
ENSMUSG00000000682	0
ENSMUSG00000000690	351
ENSMUSG00000000693	92
ENSMUSG00000000708	2512
ENSMUSG00000000711	3699
ENSMUSG00000000732	542
ENSMUSG00000000738	1688
ENSMUSG00000000740	6394
ENSMUSG00000000743	2590
ENSMUSG00000000751	1639
ENSMUSG00000000753	7735
ENSMUSG00000000759	415
ENSMUSG00000000776	160
ENSMUSG00000000782	17
ENSMUSG00000000791	1
ENSMUSG00000000804	1200
ENSMUSG00000000805	4310
ENSMUSG00000000811	365
ENSMUSG00000000823	167
ENSMUSG00000000826	1057
ENSMUSG00000000827	755
ENSMUSG00000000876	557
ENSMUSG00000000884	74
ENSMUSG00000000901	60
ENSMUSG00000000902	1063
ENSMUSG00000000915	843
ENSMUSG00000000916	117
ENSMUSG00000000934	154
ENSMUSG00000000938	793
ENSMUSG00000000948	466
ENSMUSG00000000957	208
ENSMUSG00000000958	5584
ENSMUSG00000000959	427
ENSMUSG00000000976	236
ENSMUSG00000000982	0
ENSMUSG00000001016	2269
ENSMUSG00000001017	929
ENSMUSG00000001020	559
ENSMUSG00000001025	8336
ENSMUSG00000001029	451
ENSMUSG00000001034	104
ENSMUSG00000001036	106
ENSMUSG00000001039	146
ENSMUSG00000001052	603
ENSMUSG00000001053	68
ENSMUSG00000001054	400
ENSMUSG00000001056	492
ENSMUSG00000001062	324
ENSMUSG00000001065	193
ENSMUSG00000001082	272
ENSMUSG00000001089	785
ENSMUSG00000001095	2296
ENSMUSG00000001098	862
ENSMUSG00000001100	3344
ENSMUSG00000001105	386
ENSMUSG00000001119	204
ENSMUSG00000001120	14
ENSMUSG00000001123	38
ENSMUSG00000001138	765
ENSMUSG00000001143	785
ENSMUSG00000001150	1065
ENSMUSG00000001151	2701
ENSMUSG00000001155	43
ENSMUSG00000001156	242
ENSMUSG00000001157	938
ENSMUSG00000001158	655
ENSMUSG00000001175	3937
ENSMUSG00000001211	5178
ENSMUSG00000001227	70
ENSMUSG00000001229	586
ENSMUSG00000001240	140
ENSMUSG00000001247	875
ENSMUSG00000001248	630
ENSMUSG00000001249	7747
ENSMUSG00000001270	1784
ENSMUSG00000001280	197
ENSMUSG00000001285	632
ENSMUSG00000001288	119
ENSMUSG00000001289	1152
ENSMUSG00000001300	423
ENSMUSG00000001305	491
ENSMUSG00000001313	26
ENSMUSG00000001323	1714
ENSMUSG00000001333	8
ENSMUSG00000001334	16
ENSMUSG00000001348	631
ENSMUSG00000001349	82
ENSMUSG00000001366	2830
ENSMUSG00000001376	783
ENSMUSG00000001379	117
ENSMUSG00000001380	630
ENSMUSG00000001383	1909
ENSMUSG00000001403	9
ENSMUSG00000001415	1474
ENSMUSG00000001416	3212
ENSMUSG00000001417	1193
ENSMUSG00000001418	2049
ENSMUSG00000001419	655
ENSMUSG00000001420	704
ENSMUSG00000001424	2726
ENSMUSG00000001435	1195
ENSMUSG00000001436	849
ENSMUSG00000001440	3739
ENSMUSG00000001441	3941
ENSMUSG00000001445	1076
ENSMUSG00000001467	1122
ENSMUSG00000001472	3604
ENSMUSG00000001473	115
ENSMUSG00000001482	333
ENSMUSG00000001504	259
ENSMUSG00000001506	123
ENSMUSG00000001507	1074
ENSMUSG00000001508	0
ENSMUSG00000001518	125
ENSMUSG00000001520	64
ENSMUSG00000001521	327
ENSMUSG00000001524	242
ENSMUSG00000001525	411
ENSMUSG00000001542	1410
ENSMUSG00000001552	1816
ENSMUSG00000001555	17
ENSMUSG00000001569	341
ENSMUSG00000001576	1294
ENSMUSG00000001583	431
ENSMUSG00000001588	5
ENSMUSG00000001604	834
ENSMUSG00000001627	869
ENSMUSG00000001630	172
ENSMUSG00000001632	312
ENSMUSG00000001642	18786
ENSMUSG00000001656	1
ENSMUSG00000001657	0
ENSMUSG00000001661	79
ENSMUSG00000001663	87
ENSMUSG00000001665	3750
ENSMUSG00000001666	5885
ENSMUSG00000001670	37
ENSMUSG00000001672	347
ENSMUSG00000001674	613
ENSMUSG00000001687	1284
ENSMUSG00000001700	479
ENSMUSG00000001707	653
ENSMUSG00000001729	1963
ENSMUSG00000001739	199
ENSMUSG00000001741	42
ENSMUSG00000001750	144
ENSMUSG00000001751	454
ENSMUSG00000001755	2374
ENSMUSG00000001761	509
ENSMUSG00000001763	2052
ENSMUSG00000001767	733
ENSMUSG00000001768	1814
ENSMUSG00000001773	12314
ENSMUSG00000001774	1493
ENSMUSG00000001783	2166
ENSMUSG00000001785	468
ENSMUSG00000001786	918
ENSMUSG00000001794	4778
ENSMUSG00000001802	7
ENSMUSG00000001827	13575
ENSMUSG00000001829	825
ENSMUSG00000001833	2503
ENSMUSG00000001844	248
ENSMUSG00000001855	1280
ENSMUSG00000001864	3257
ENSMUSG00000001865	0
ENSMUSG00000001870	441
ENSMUSG00000001891	2904
ENSMUSG00000001909	339
ENSMUSG00000001910	568
ENSMUSG00000001911	103
ENSMUSG00000001930	0
ENSMUSG00000001942	1844
ENSMUSG00000001943	143
ENSMUSG00000001946	1481
ENSMUSG00000001948	6
ENSMUSG00000001983	1512
ENSMUSG00000001995	116
ENSMUSG00000001998	60
ENSMUSG00000001999	1085
ENSMUSG00000002017	910
ENSMUSG00000002028	322
ENSMUSG00000002031	977
ENSMUSG00000002032	1
ENSMUSG00000002033	0
ENSMUSG00000002043	378
ENSMUSG00000002052	778
ENSMUSG00000002055	0
ENSMUSG00000002058	124
ENSMUSG00000002059	1440
ENSMUSG00000002064	1395
ENSMUSG00000002068	0
ENSMUSG00000002076	10
ENSMUSG00000002083	5
ENSMUSG00000002102	2322
ENSMUSG00000002103	748
ENSMUSG00000002105	673
ENSMUSG00000002107	25
ENSMUSG00000002108	1349
ENSMUSG00000002109	75
ENSMUSG00000002111	37
ENSMUSG00000002129	1709
ENSMUSG00000002147	955
ENSMUSG00000002190	60
ENSMUSG00000002204	43448
ENSMUSG00000002205	359
ENSMUSG00000002210	146
ENSMUSG00000002221	236
ENSMUSG00000002222	941
ENSMUSG00000002227	165
ENSMUSG00000002228	214
ENSMUSG00000002233	3090
ENSMUSG00000002240	0
ENSMUSG00000002249	127
ENSMUSG00000002250	324
ENSMUSG00000002257	112
ENSMUSG00000002265	19
ENSMUSG00000002274	930
ENSMUSG00000002279	313
ENSMUSG00000002280	854
ENSMUSG00000002289	0
ENSMUSG00000002297	17
ENSMUSG00000002307	849
ENSMUSG00000002308	377
ENSMUSG00000002319	675
ENSMUSG00000002320	1166
ENSMUSG00000002324	4
ENSMUSG00000002325	482
ENSMUSG00000002326	772
ENSMUSG00000002329	257
ENSMUSG00000002332	656
ENSMUSG00000002341	3
ENSMUSG00000002342	143
ENSMUSG00000002343	92
ENSMUSG00000002345	270
ENSMUSG00000002346	405
ENSMUSG00000002365	3524
ENSMUSG00000002372	1242
ENSMUSG00000002379	3555
ENSMUSG00000002393	1837
ENSMUSG00000002395	895
ENSMUSG00000002396	449
ENSMUSG00000002409	614
ENSMUSG00000002413	300
ENSMUSG00000002416	5521
ENSMUSG00000002455	1716
ENSMUSG00000002458	24
ENSMUSG00000002459	6
ENSMUSG00000002475	4530
ENSMUSG00000002477	611
ENSMUSG00000002486	113
ENSMUSG00000002489	138
ENSMUSG00000002496	547
ENSMUSG00000002504	1614
ENSMUSG00000002524	2511
ENSMUSG00000002546	1073
ENSMUSG00000002550	1264
ENSMUSG00000002565	3329
ENSMUSG00000002578	13
ENSMUSG00000002580	713
ENSMUSG00000002588	0
ENSMUSG00000002602	809
ENSMUSG00000002603	251
ENSMUSG00000002608	466
ENSMUSG00000002617	853
ENSMUSG00000002625	644
ENSMUSG00000002635	74
ENSMUSG00000002658	795
ENSMUSG00000002660	1440
ENSMUSG00000002661	571
ENSMUSG00000002668	9
ENSMUSG00000002679	450
ENSMUSG00000002688	426
ENSMUSG00000002699	0
ENSMUSG00000002718	1401
ENSMUSG00000002728	1899
ENSMUSG00000002731	395
ENSMUSG00000002732	45
ENSMUSG00000002733	321
ENSMUSG00000002741	2382
ENSMUSG00000002748	780
ENSMUSG00000002763	1072
ENSMUSG00000002767	1594
ENSMUSG00000002769	671
ENSMUSG00000002778	2646
ENSMUSG00000002781	263
ENSMUSG00000002797	1530
ENSMUSG00000002799	113
ENSMUSG00000002803	477
ENSMUSG00000002804	473
ENSMUSG00000002808	22
ENSMUSG00000002812	2357
ENSMUSG00000002814	374
ENSMUSG00000002820	457
ENSMUSG00000002825	84
ENSMUSG00000002831	4
ENSMUSG00000002833	366
ENSMUSG00000002835	5
ENSMUSG00000002844	308
ENSMUSG00000002845	172
ENSMUSG00000002846	966
ENSMUSG00000002847	226
ENSMUSG00000002870	167
ENSMUSG00000002871	728
ENSMUSG00000002881	1064
ENSMUSG00000002885	182
ENSMUSG00000002897	154
ENSMUSG00000002900	1066
ENSMUSG00000002908	247
ENSMUSG00000002910	102
ENSMUSG00000002944	169
ENSMUSG00000002948	1040
ENSMUSG00000002949	1782
ENSMUSG00000002957	4217
ENSMUSG00000002963	841
ENSMUSG00000002968	1630
ENSMUSG00000002980	4670
ENSMUSG00000002981	4393
ENSMUSG00000002983	66
ENSMUSG00000002984	959
ENSMUSG00000002985	41429
ENSMUSG00000002992	2502
ENSMUSG00000002996	2554
ENSMUSG00000002997	1
ENSMUSG00000003031	1611
ENSMUSG00000003032	192
ENSMUSG00000003033	1197
ENSMUSG00000003037	2130
ENSMUSG00000003039	1628
ENSMUSG00000003051	920
ENSMUSG00000003053	131920
ENSMUSG00000003062	317
ENSMUSG00000003068	942
ENSMUSG00000003072	3719
ENSMUSG00000003099	2780
ENSMUSG00000003119	251
ENSMUSG00000003123	343
ENSMUSG00000003131	892
ENSMUSG00000003134	600
ENSMUSG00000003135	3814
ENSMUSG00000003154	262
ENSMUSG00000003161	926
ENSMUSG00000003178	21
ENSMUSG00000003184	676
ENSMUSG00000003190	45
ENSMUSG00000003198	44
ENSMUSG00000003199	1862
ENSMUSG00000003200	125
ENSMUSG00000003206	46
ENSMUSG00000003208	297
ENSMUSG00000003226	3634
ENSMUSG00000003228	347
ENSMUSG00000003233	667
ENSMUSG00000003234	2112
ENSMUSG00000003235	1517
ENSMUSG00000003269	851
ENSMUSG00000003273	347
ENSMUSG00000003283	0
ENSMUSG00000003299	1246
ENSMUSG00000003308	866
ENSMUSG00000003309	846
ENSMUSG00000003316	910
ENSMUSG00000003344	753
ENSMUSG00000003345	2303
ENSMUSG00000003346	1015
ENSMUSG00000003348	115
ENSMUSG00000003352	206
ENSMUSG00000003354	0
ENSMUSG00000003355	21
ENSMUSG00000003360	1730
ENSMUSG00000003363	3338
ENSMUSG00000003378	180
ENSMUSG00000003379	13
ENSMUSG00000003380	3062
ENSMUSG00000003382	132
ENSMUSG00000003402	3711
ENSMUSG00000003410	1
ENSMUSG00000003420	3022
ENSMUSG00000003421	934
ENSMUSG00000003423	532
ENSMUSG00000003429	5272
ENSMUSG00000003435	1548
ENSMUSG00000003437	1277
ENSMUSG00000003438	1668
ENSMUSG00000003444	401
ENSMUSG00000003452	6
ENSMUSG00000003458	2048
ENSMUSG00000003464	3426
ENSMUSG00000003476	35
ENSMUSG00000003477	4483
ENSMUSG00000003500	162
ENSMUSG00000003518	479
ENSMUSG00000003526	10926
ENSMUSG00000003527	175
ENSMUSG00000003528	1786
ENSMUSG00000003531	483
ENSMUSG00000003534	3424
ENSMUSG00000003541	232
ENSMUSG00000003546	2009
ENSMUSG00000003549	84
ENSMUSG00000003559	2466
ENSMUSG00000003575	52
ENSMUSG00000003581	449
ENSMUSG00000003585	67
ENSMUSG00000003604	657
ENSMUSG00000003617	555
ENSMUSG00000003623	1059
ENSMUSG00000003644	451
ENSMUSG00000003660	1879
ENSMUSG00000003662	1134
ENSMUSG00000003680	587
ENSMUSG00000003721	1493
ENSMUSG00000003731	2653
ENSMUSG00000003746	4372
ENSMUSG00000003752	104
ENSMUSG00000003762	280
ENSMUSG00000003778	483
ENSMUSG00000003779	2
ENSMUSG00000003808	1241
ENSMUSG00000003809	8209
ENSMUSG00000003810	1035
ENSMUSG00000003812	592
ENSMUSG00000003813	2528
ENSMUSG00000003814	14502
ENSMUSG00000003847	234
ENSMUSG00000003848	323
ENSMUSG00000003849	1781
ENSMUSG00000003865	561
ENSMUSG00000003868	436
ENSMUSG00000003872	0
ENSMUSG00000003873	712
ENSMUSG00000003882	5
ENSMUSG00000003923	1947
ENSMUSG00000003929	138
ENSMUSG00000003948	416
ENSMUSG00000003949	221
ENSMUSG00000003955	469
ENSMUSG00000003970	10816
ENSMUSG00000003992	478
ENSMUSG00000004018	443
ENSMUSG00000004031	0
ENSMUSG00000004032	2127
ENSMUSG00000004035	112
ENSMUSG00000004040	2630
ENSMUSG00000004044	613
ENSMUSG00000004054	935
ENSMUSG00000004056	1114
ENSMUSG00000004069	6196
ENSMUSG00000004070	5881
ENSMUSG00000004085	142
ENSMUSG00000004096	2346
ENSMUSG00000004098	1
ENSMUSG00000004099	318
ENSMUSG00000004100	254
ENSMUSG00000004105	260
ENSMUSG00000004127	29
ENSMUSG00000004151	107
ENSMUSG00000004187	47
ENSMUSG00000004207	18333
ENSMUSG00000004231	140
ENSMUSG00000004233	653
ENSMUSG00000004263	2407
ENSMUSG00000004264	5915
ENSMUSG00000004266	457
ENSMUSG00000004267	44
ENSMUSG00000004270	2202
ENSMUSG00000004285	3726
ENSMUSG00000004319	4072
ENSMUSG00000004328	0
ENSMUSG00000004347	54
ENSMUSG00000004356	1042
ENSMUSG00000004364	2670
ENSMUSG00000004383	167
ENSMUSG00000004393	669
ENSMUSG00000004394	2677
ENSMUSG00000004446	1001
ENSMUSG00000004451	1049
ENSMUSG00000004455	3243
ENSMUSG00000004460	2809
ENSMUSG00000004462	423
ENSMUSG00000004473	1
ENSMUSG00000004500	58
ENSMUSG00000004508	722
ENSMUSG00000004530	654
ENSMUSG00000004535	4661
ENSMUSG00000004552	23
ENSMUSG00000004558	4918
ENSMUSG00000004561	249
ENSMUSG00000004562	105
ENSMUSG00000004565	1682
ENSMUSG00000004567	2195
ENSMUSG00000004568	583
ENSMUSG00000004591	1386
ENSMUSG00000004610	7289
ENSMUSG00000004612	41
ENSMUSG00000004626	1252
ENSMUSG00000004631	271
ENSMUSG00000004633	382
ENSMUSG00000004637	184
ENSMUSG00000004642	633
ENSMUSG00000004654	2
ENSMUSG00000004655	60869
ENSMUSG00000004661	0
ENSMUSG00000004665	686
ENSMUSG00000004667	991
ENSMUSG00000004668	256
ENSMUSG00000004677	558
ENSMUSG00000004698	1
ENSMUSG00000004730	37
ENSMUSG00000004748	1027
ENSMUSG00000004768	39
ENSMUSG00000004771	4475
ENSMUSG00000004788	1053
ENSMUSG00000004789	7683
ENSMUSG00000004791	79
ENSMUSG00000004798	1355
ENSMUSG00000004814	19
ENSMUSG00000004815	1405
ENSMUSG00000004837	271
ENSMUSG00000004843	1231
ENSMUSG00000004846	1862
ENSMUSG00000004849	1818
ENSMUSG00000004864	177
ENSMUSG00000004865	1542
ENSMUSG00000004880	267
ENSMUSG00000004885	251
ENSMUSG00000004891	1386
ENSMUSG00000004895	677
ENSMUSG00000004896	169
ENSMUSG00000004897	3913
ENSMUSG00000004929	68
ENSMUSG00000004931	302
ENSMUSG00000004933	0
ENSMUSG00000004934	323
ENSMUSG00000004936	1537
ENSMUSG00000004937	1925
ENSMUSG00000004945	806
ENSMUSG00000004947	436
ENSMUSG00000004951	939
ENSMUSG00000004952	1
ENSMUSG00000004980	17890
ENSMUSG00000004988	65
ENSMUSG00000004994	102
ENSMUSG00000004996	301
ENSMUSG00000005034	1522
ENSMUSG00000005043	428
ENSMUSG00000005054	1118
ENSMUSG00000005069	3453
ENSMUSG00000005078	429
ENSMUSG00000005087	54
ENSMUSG00000005102	372
ENSMUSG00000005103	3649
ENSMUSG00000005107	810
ENSMUSG00000005124	0
ENSMUSG00000005125	34226
ENSMUSG00000005142	3285
ENSMUSG00000005148	117
ENSMUSG00000005150	0
ENSMUSG00000005161	4589
ENSMUSG00000005198	1179
ENSMUSG00000005202	11
ENSMUSG00000005204	953
ENSMUSG00000005225	537
ENSMUSG00000005233	70
ENSMUSG00000005251	397
ENSMUSG00000005262	1167
ENSMUSG00000005267	0
ENSMUSG00000005268	261
ENSMUSG00000005299	5420
ENSMUSG00000005312	7369
ENSMUSG00000005320	1667
ENSMUSG00000005354	3064
ENSMUSG00000005360	184
ENSMUSG00000005362	1442
ENSMUSG00000005364	408
ENSMUSG00000005370	391
ENSMUSG00000005371	1402
ENSMUSG00000005373	1465
ENSMUSG00000005374	330
ENSMUSG00000005378	360
ENSMUSG00000005397	479
ENSMUSG00000005410	93
ENSMUSG00000005413	1989
ENSMUSG00000005417	2542
ENSMUSG00000005442	490
ENSMUSG00000005447	355
ENSMUSG00000005465	47
ENSMUSG00000005469	1708
ENSMUSG00000005470	6
ENSMUSG00000005481	28
ENSMUSG00000005483	746
ENSMUSG00000005501	315
ENSMUSG00000005505	810
ENSMUSG00000005506	857
ENSMUSG00000005510	3546
ENSMUSG00000005514	5499
ENSMUSG00000005533	1119
ENSMUSG00000005534	663
ENSMUSG00000005547	31381
ENSMUSG00000005566	2242
ENSMUSG00000005575	1440
ENSMUSG00000005580	283
ENSMUSG00000005583	238
ENSMUSG00000005609	1324
ENSMUSG00000005610	10661
ENSMUSG00000005611	156
ENSMUSG00000005615	1396
ENSMUSG00000005621	833
ENSMUSG00000005625	1711
ENSMUSG00000005640	309
ENSMUSG00000005656	3578
ENSMUSG00000005667	2
ENSMUSG00000005672	73
ENSMUSG00000005674	707
ENSMUSG00000005677	452
ENSMUSG00000005681	12353
ENSMUSG00000005682	594
ENSMUSG00000005683	5586
ENSMUSG00000005686	332
ENSMUSG00000005687	923
ENSMUSG00000005698	1262
ENSMUSG00000005699	9
ENSMUSG00000005718	113
ENSMUSG00000005732	697
ENSMUSG00000005763	206
ENSMUSG00000005774	290
ENSMUSG00000005779	3203
ENSMUSG00000005802	379
ENSMUSG00000005803	1248
ENSMUSG00000005804	289
ENSMUSG00000005813	1232
ENSMUSG00000005823	893
ENSMUSG00000005836	14
ENSMUSG00000005846	507
ENSMUSG00000005871	1038
ENSMUSG00000005873	1560
ENSMUSG00000005881	1414
ENSMUSG00000005882	1688
ENSMUSG00000005886	1078
ENSMUSG00000005893	210
ENSMUSG00000005897	351
ENSMUSG00000005899	382
ENSMUSG00000005907	473
ENSMUSG00000005936	270
ENSMUSG00000005947	15
ENSMUSG00000005949	330
ENSMUSG00000005951	931
ENSMUSG00000005958	71
ENSMUSG00000005968	757
ENSMUSG00000005973	172
ENSMUSG00000005981	43743
ENSMUSG00000005982	737
ENSMUSG00000005983	6
ENSMUSG00000005986	3
ENSMUSG00000006005	1140
ENSMUSG00000006010	1400
ENSMUSG00000006014	3
ENSMUSG00000006019	109
ENSMUSG00000006021	223
ENSMUSG00000006024	2528
ENSMUSG00000006050	914
ENSMUSG00000006056	1444
ENSMUSG00000006057	6539
ENSMUSG00000006058	1210
ENSMUSG00000006095	1370
ENSMUSG00000006127	386
ENSMUSG00000006134	156
ENSMUSG00000006143	0
ENSMUSG00000006154	49
ENSMUSG00000006169	4638
ENSMUSG00000006191	531
ENSMUSG00000006205	2438
ENSMUSG00000006215	376
ENSMUSG00000006216	907
ENSMUSG00000006218	181
ENSMUSG00000006219	31
ENSMUSG00000006221	0
ENSMUSG00000006235	114
ENSMUSG00000006262	569
ENSMUSG00000006269	2960
ENSMUSG00000006273	7545
ENSMUSG00000006276	682
ENSMUSG00000006281	234
ENSMUSG00000006288	351
ENSMUSG00000006289	438
ENSMUSG00000006299	4019
ENSMUSG00000006301	479
ENSMUSG00000006304	1547
ENSMUSG00000006307	415
ENSMUSG00000006311	1
ENSMUSG00000006313	150
ENSMUSG00000006315	1669
ENSMUSG00000006333	6528
ENSMUSG00000006335	333
ENSMUSG00000006342	12599
ENSMUSG00000006344	241
ENSMUSG00000006345	21638
ENSMUSG00000006356	2019
ENSMUSG00000006360	881
ENSMUSG00000006362	0
ENSMUSG00000006369	170
ENSMUSG00000006378	1134
ENSMUSG00000006386	1048
ENSMUSG00000006390	1251
ENSMUSG00000006392	919
ENSMUSG00000006395	1120
ENSMUSG00000006398	34
ENSMUSG00000006412	556
ENSMUSG00000006418	1310
ENSMUSG00000006435	76
ENSMUSG00000006442	181
ENSMUSG00000006445	268
ENSMUSG00000006456	247
ENSMUSG00000006457	99
ENSMUSG00000006463	300
ENSMUSG00000006464	567
ENSMUSG00000006469	1276
ENSMUSG00000006471	315
ENSMUSG00000006476	193
ENSMUSG00000006494	1409
ENSMUSG00000006498	2906
ENSMUSG00000006517	339
ENSMUSG00000006519	3007
ENSMUSG00000006522	2
ENSMUSG00000006526	98
ENSMUSG00000006527	350
ENSMUSG00000006538	225
ENSMUSG00000006567	230
ENSMUSG00000006574	1346
ENSMUSG00000006575	11
ENSMUSG00000006576	26
ENSMUSG00000006587	23
ENSMUSG00000006589	1000
ENSMUSG00000006599	1137
ENSMUSG00000006611	57
ENSMUSG00000006641	2980
ENSMUSG00000006649	401
ENSMUSG00000006651	90
ENSMUSG00000006673	1295
ENSMUSG00000006675	0
ENSMUSG00000006676	2225
ENSMUSG00000006699	2344
ENSMUSG00000006705	38
ENSMUSG00000006711	3092
ENSMUSG00000006715	93
ENSMUSG00000006717	1144
ENSMUSG00000006720	138
ENSMUSG00000006724	816
ENSMUSG00000006728	921
ENSMUSG00000006731	1758
ENSMUSG00000006732	156
ENSMUSG00000006736	2086
ENSMUSG00000006740	3812
ENSMUSG00000006763	109
ENSMUSG00000006777	11
ENSMUSG00000006782	2
ENSMUSG00000006784	71
ENSMUSG00000006800	257
ENSMUSG00000006818	10318
ENSMUSG00000006850	178
ENSMUSG00000006906	339
ENSMUSG00000006920	882
ENSMUSG00000006930	0
ENSMUSG00000006931	48
ENSMUSG00000006932	10340
ENSMUSG00000006941	676
ENSMUSG00000006958	3
ENSMUSG00000006998	3470
ENSMUSG00000007029	1174
ENSMUSG00000007033	23
ENSMUSG00000007034	1785
ENSMUSG00000007035	0
ENSMUSG00000007036	1717
ENSMUSG00000007038	939
ENSMUSG00000007039	418
ENSMUSG00000007041	1943
ENSMUSG00000007050	259
ENSMUSG00000007080	1
ENSMUSG00000007097	2
ENSMUSG00000007122	182
ENSMUSG00000007207	0
ENSMUSG00000007216	174
ENSMUSG00000007379	11
ENSMUSG00000007411	1382
ENSMUSG00000007415	45
ENSMUSG00000007440	248
ENSMUSG00000007458	4327
ENSMUSG00000007476	450
ENSMUSG00000007564	3015
ENSMUSG00000007570	73
ENSMUSG00000007589	315
ENSMUSG00000007591	4
ENSMUSG00000007603	243
ENSMUSG00000007610	337
ENSMUSG00000007613	14
ENSMUSG00000007617	199
ENSMUSG00000007655	1280
ENSMUSG00000007656	1657
ENSMUSG00000007659	3879
ENSMUSG00000007670	2460
ENSMUSG00000007721	791
ENSMUSG00000007739	2567
ENSMUSG00000007777	692
ENSMUSG00000007812	360
ENSMUSG00000007815	9934
ENSMUSG00000007817	441
ENSMUSG00000007827	57
ENSMUSG00000007833	606
ENSMUSG00000007836	488
ENSMUSG00000007837	762
ENSMUSG00000007850	3093
ENSMUSG00000007867	142
ENSMUSG00000007872	449
ENSMUSG00000007880	1387
ENSMUSG00000007891	13364
ENSMUSG00000007892	10590
ENSMUSG00000007950	1110
ENSMUSG00000007987	95
ENSMUSG00000007989	0
ENSMUSG00000008036	885
ENSMUSG00000008090	416
ENSMUSG00000008129	3
ENSMUSG00000008136	320
ENSMUSG00000008140	4920
ENSMUSG00000008153	96
ENSMUSG00000008167	108
ENSMUSG00000008200	419
ENSMUSG00000008206	132
ENSMUSG00000008226	349
ENSMUSG00000008301	516
ENSMUSG00000008305	398
ENSMUSG00000008333	1397
ENSMUSG00000008348	29701
ENSMUSG00000008373	737
ENSMUSG00000008384	247
ENSMUSG00000008393	666
ENSMUSG00000008398	458
ENSMUSG00000008429	754
ENSMUSG00000008435	305
ENSMUSG00000008450	704
ENSMUSG00000008461	0
ENSMUSG00000008475	3929
ENSMUSG00000008482	1
ENSMUSG00000008540	6197
ENSMUSG00000008575	1491
ENSMUSG00000008601	153
ENSMUSG00000008604	1238
ENSMUSG00000008668	5866
ENSMUSG00000008683	4473
ENSMUSG00000008690	1813
ENSMUSG00000008730	567
ENSMUSG00000008734	259
ENSMUSG00000008763	2849
ENSMUSG00000008822	323
ENSMUSG00000008845	1
ENSMUSG00000008855	1564
ENSMUSG00000008859	1595
ENSMUSG00000008892	3287
ENSMUSG00000008958	354
ENSMUSG00000008976	877
ENSMUSG00000008999	284
ENSMUSG00000009013	819
ENSMUSG00000009030	371
ENSMUSG00000009035	254
ENSMUSG00000009070	0
ENSMUSG00000009073	1011
ENSMUSG00000009076	483
ENSMUSG00000009079	1424
ENSMUSG00000009090	1763
ENSMUSG00000009092	366
ENSMUSG00000009097	0
ENSMUSG00000009112	711
ENSMUSG00000009145	470
ENSMUSG00000009185	129
ENSMUSG00000009207	70
ENSMUSG00000009281	28310
ENSMUSG00000009291	8324
ENSMUSG00000009293	979
ENSMUSG00000009356	46
ENSMUSG00000009376	136
ENSMUSG00000009378	1852
ENSMUSG00000009394	65
ENSMUSG00000009418	1
ENSMUSG00000009470	1699
ENSMUSG00000009535	401
ENSMUSG00000009545	240
ENSMUSG00000009549	995
ENSMUSG00000009555	1195
ENSMUSG00000009563	460
ENSMUSG00000009566	860
ENSMUSG00000009569	295
ENSMUSG00000009575	206
ENSMUSG00000009614	2340
ENSMUSG00000009621	871
ENSMUSG00000009628	25
ENSMUSG00000009630	1640
ENSMUSG00000009633	379
ENSMUSG00000009640	496
ENSMUSG00000009647	611
ENSMUSG00000009681	651
ENSMUSG00000009687	59
ENSMUSG00000009733	1135
ENSMUSG00000009739	493
ENSMUSG00000009741	857
ENSMUSG00000009772	1581
ENSMUSG00000009828	87
ENSMUSG00000009863	8964
ENSMUSG00000009876	93
ENSMUSG00000009894	228
ENSMUSG00000009905	823
ENSMUSG00000009907	1617
ENSMUSG00000009927	5655
ENSMUSG00000010021	0
ENSMUSG00000010025	6275
ENSMUSG00000010045	1163
ENSMUSG00000010047	1327
ENSMUSG00000010048	479
ENSMUSG00000010051	0
ENSMUSG00000010054	1602
ENSMUSG00000010057	399
ENSMUSG00000010064	3596
ENSMUSG00000010067	388
ENSMUSG00000010080	971
ENSMUSG00000010095	5777
ENSMUSG00000010097	708
ENSMUSG00000010110	979
ENSMUSG00000010122	3263
ENSMUSG00000010142	0
ENSMUSG00000010154	132
ENSMUSG00000010175	18
ENSMUSG00000010205	726
ENSMUSG00000010277	6091
ENSMUSG00000010290	102
ENSMUSG00000010307	287
ENSMUSG00000010358	73
ENSMUSG00000010362	548
ENSMUSG00000010376	1178
ENSMUSG00000010392	555
ENSMUSG00000010406	37
ENSMUSG00000010453	827
[truncated: 11,631 more rows]

[truncated: 19 more sheets: Table S11, Table S12, Table S13, Table S14, Table S15, Table S16, Table S17, Table S18, Table S19, Table S20, Table S21, Table S22, Table_S23, Table S24, Table S25, Table S26, Table S27, Table S28, Table S29]
